# Supplementary material for: catena-Poly[[silver(I)-μ-dipyrazin-2-ylamine] perchlorate monohydrate]
Source: Acta Crystallogr Sect E Struct Rep Online. 2009 Oct 10;65(Pt 11):m1339. doi: 10.1107/S1600536809037532 (PMC2970971; doi:10.1107/S1600536809037532)
Supplement: Supplementary file 1 [file e-65-m1339-sup1.cif]

##############################################################################
###                                                                        ###
###        Electronic paper (Acta Crystallographica Section E)             ###
###                                                                        ###
##############################################################################
#                                                                            #
# This CIF contains the data in a paper accepted for publication in Acta     #
# Crystallographica Section E. It conforms to the requirements of Notes      #
# for Authors for Section E, and has been peer reviewed under the auspices   #
# of the IUCr Commission on Journals.                                        #
#                                                                            #
# Full details of the Crystallographic Information File format               #
# are given in the paper "The Crystallographic Information File (CIF):       #
# a New Standard Archive File for Crystallography" by S. R. Hall, F. H.      #
# Allen and I. D. Brown [Acta Cryst. (1991), A47, 655-685].                  #
#                                                                            #
# The current version of the core CIF dictionary is obtainable from          #
# ftp://ftp.iucr.org/pub/cif_core.dic. The current version number is 2.4.    #
#                                                                            #
# Software is freely available for graphical display of the structure(s) in  #
# this CIF.  For information consult the CIF home page http://www.iucr.org/  #
# cif/home.html                                                              #
#                                                                            #
# This file may be used for bona fide research purposes within the           #
# scientific community so long as proper attribution is given to the journal # 
# article from which it was obtained.                                        #
#                                                                            #
##############################################################################
                                             
data_global
_audit_creation_method     'form.cif (version 2.0)'
_journal_data_validation_number     ?
_journal_date_recd_electronic     2009-06-26
_journal_date_accepted     2009-09-16
_journal_name_full     'Acta Crystallographica, Section E'
_journal_year     2009
_journal_volume     65
_journal_issue     11
_journal_page_first     m1339
_journal_page_last     m1339
_journal_paper_category     QM
_journal_coeditor_code     BG2275
_publ_contact_author_name     'Dr. Song,Wei Feng'
_publ_contact_author_address
;
Faculty of Environmental Science and Engineering,
Guang Dong University of Technology
Guangzhou 510006
China
;
_publ_contact_author_email     'weifengsong@263.net'
_publ_contact_author_fax     '+86 020 39322547'
_publ_contact_author_phone     '+86 020 39322291'
_publ_section_title
;
<i>catena</i>-Poly[[silver(I)-\m-dipyrazin-2-ylamine] perchlorate monohydrate]
;
loop_
    _publ_author_name
    _publ_author_footnote
    _publ_author_address
    'Song, Wei Feng' ?
;
Faculty of Environmental Science and Engineering,
Guang Dong University of Technology
Guangzhou 510006
People's Republic of China
;
    'Wan, Chong-Qing' ?
;
Deparment of Chemistry,
Capital Normal University
Beijing 100048
People's Republic of China
;
    'Liu, Jianfeng' ?
;
Faculty of Environmental Science and Engineering,
Guang Dong University of Technology
Guangzhou 510006
People's Republic of China
;
_publ_section_synopsis     .
data_I
_chemical_name_systematic
;
<i>catena</i>-Poly[[silver(I)-\m-dipyrazin-2-ylamine] perchlorate monohydrate]
;
_chemical_name_common     ?
_chemical_formula_moiety     'C8 H7 Ag N5 +, Cl O4 -, H2 O'
_chemical_formula_sum     'C8 H9 Ag Cl N5 O5'
_chemical_formula_structural     ?
_chemical_formula_analytical     ?
_chemical_formula_iupac     '[Ag (C8 H7 N5)] Cl O4, H2 O'
_chemical_formula_weight     398.52
_chemical_melting_point     ?
_symmetry_cell_setting     orthorhombic
_symmetry_space_group_name_H-M     'P b c a'
_symmetry_space_group_name_Hall     '-P 2ac 2ab'
loop_
    _symmetry_equiv_pos_as_xyz
    'x, y, z'
    '-x+1/2, -y, z+1/2'
    '-x, y+1/2, -z+1/2'
    'x+1/2, -y+1/2, -z'
    '-x, -y, -z'
    'x-1/2, y, -z-1/2'
    'x, -y-1/2, z-1/2'
    '-x-1/2, y-1/2, z'
_cell_length_a     9.035(4)
_cell_length_b     15.188(6)
_cell_length_c     18.556(7)
_cell_angle_alpha     90.00
_cell_angle_beta     90.00
_cell_angle_gamma     90.00
_cell_volume     2546.4(17)
_cell_formula_units_Z     8
_cell_measurement_reflns_used     834
_cell_measurement_theta_min     2.98
_cell_measurement_theta_max     28.13
_cell_measurement_temperature     293(2)
_exptl_crystal_description     block
_exptl_crystal_colour     brown
_exptl_crystal_size_max     0.51
_exptl_crystal_size_mid     0.41
_exptl_crystal_size_min     0.30
_exptl_crystal_density_diffrn     2.079
_exptl_crystal_density_meas     ?
_exptl_crystal_density_method     'not measured'
_exptl_crystal_F_000     1568
_exptl_absorpt_coefficient_mu     1.821
_exptl_absorpt_correction_type     multi-scan
_exptl_absorpt_process_details     '(SADABS; Bruker, 1998)'
_exptl_absorpt_correction_T_min     0.36
_exptl_absorpt_correction_T_max     0.58
_exptl_special_details
;
;
_diffrn_ambient_temperature     293(2)
_diffrn_radiation_type     MoK\a
_diffrn_radiation_wavelength     0.71073
_diffrn_radiation_source     'fine-focus sealed tube'
_diffrn_radiation_monochromator     graphite
_diffrn_measurement_device_type     'Bruker SMART CCD area-detector'
_diffrn_measurement_method     'area detector \w'
_diffrn_detector_area_resol_mean     ?
_diffrn_reflns_number     16026
_diffrn_reflns_av_R_equivalents     0.0876
_diffrn_reflns_av_sigmaI/netI     0.1021
_diffrn_reflns_theta_min     2.20
_diffrn_reflns_theta_max     28.34
_diffrn_reflns_theta_full     28.34
_diffrn_measured_fraction_theta_max     0.990
_diffrn_measured_fraction_theta_full     0.990
_diffrn_reflns_limit_h_min     -12
_diffrn_reflns_limit_h_max     11
_diffrn_reflns_limit_k_min     -11
_diffrn_reflns_limit_k_max     20
_diffrn_reflns_limit_l_min     -24
_diffrn_reflns_limit_l_max     24
_diffrn_standards_number     133
_diffrn_standards_interval_count     ?
_diffrn_standards_interval_time     781
_diffrn_standards_decay_%     0
_refine_special_details
;
Refinement of <i>F</i>^2^ against ALL reflections. The weighted <i>R</i>-factor
<i>wR</i> and goodness of fit <i>S</i> are based on <i>F</i>^2^, conventional
<i>R</i>-factors <i>R</i> are based on <i>F</i>, with <i>F</i> set to zero for
negative <i>F</i>^2^. The threshold expression of <i>F</i>^2^ >
\s(<i>F</i>^2^) is used only for calculating <i>R</i>-factors(gt) <i>etc</i>.
and is not relevant to the choice of reflections for refinement.
<i>R</i>-factors based on <i>F</i>^2^ are statistically about twice as large
as those based on <i>F</i>, and <i>R</i>- factors based on ALL data will be
even larger.
;
_reflns_number_total     3144
_reflns_number_gt     1786
_reflns_threshold_expression     I>2\s(I)
_refine_ls_structure_factor_coef     Fsqd
_refine_ls_matrix_type     full
_refine_ls_R_factor_all     0.1197
_refine_ls_R_factor_gt     0.0680
_refine_ls_wR_factor_gt     0.1675
_refine_ls_wR_factor_ref     0.2215
_refine_ls_goodness_of_fit_ref     1.013
_refine_ls_restrained_S_all     1.013
_refine_ls_number_reflns     3144
_refine_ls_number_parameters     181
_refine_ls_number_restraints     0
_refine_ls_hydrogen_treatment     constr
_refine_ls_weighting_scheme     calc
_refine_ls_weighting_details
         'calc w=1/[\s^2^(Fo^2^)+(0.1002P)^2^+6.7959P] where P=(Fo^2^+2Fc^2^)/3'
_atom_sites_solution_hydrogens     geom
_atom_sites_solution_primary     direct
_atom_sites_solution_secondary     difmap
_refine_ls_shift/su_max     0.006
_refine_ls_shift/su_mean     0.001
_refine_diff_density_max     1.684
_refine_diff_density_min     -1.190
_refine_ls_extinction_method     ?
_refine_ls_extinction_coef     ?
_refine_ls_extinction_expression     ?
loop_
    _atom_type_symbol
    _atom_type_description
    _atom_type_scat_dispersion_real
    _atom_type_scat_dispersion_imag
    _atom_type_scat_source
    'C' 'C' 0.0033 0.0016
                         'International Tables Vol C Tables 4.2.6.8 and 6.1.1.4'
    'H' 'H' 0.0000 0.0000
                         'International Tables Vol C Tables 4.2.6.8 and 6.1.1.4'
    'N' 'N' 0.0061 0.0033
                         'International Tables Vol C Tables 4.2.6.8 and 6.1.1.4'
    'O' 'O' 0.0106 0.0060
                         'International Tables Vol C Tables 4.2.6.8 and 6.1.1.4'
    'Cl' 'Cl' 0.1484 0.1585
                         'International Tables Vol C Tables 4.2.6.8 and 6.1.1.4'
    'Ag' 'Ag' -0.8971 1.1015
                         'International Tables Vol C Tables 4.2.6.8 and 6.1.1.4'
_computing_data_collection     'SMART (Bruker, 1998)'
_computing_cell_refinement     'SMART (Bruker, 1998)'
_computing_data_reduction     'SAINT (Bruker, 1998)'
_computing_structure_solution     'SHELXS97 (Sheldrick, 2008)'
_computing_structure_refinement     'SHELXL97 (Sheldrick, 2008)'
_computing_molecular_graphics     'SHELXTL (Sheldrick, 2008)'
_computing_publication_material
                             'SHELXTL (Sheldrick, 2008) and PLATON (Spek, 2009)'
loop_
    _atom_site_type_symbol
    _atom_site_label
    _atom_site_fract_x
    _atom_site_fract_y
    _atom_site_fract_z
    _atom_site_U_iso_or_equiv
    _atom_site_adp_type
    _atom_site_calc_flag
    _atom_site_refinement_flags
    _atom_site_occupancy
    _atom_site_disorder_assembly
    _atom_site_disorder_group
    Ag Ag1 0.60110(7) 0.60171(5) 0.51698(3) 0.0574(3) Uani d . 1 . .
    N N1 0.5177(6) 0.6250(4) 0.6240(3) 0.0412(13) Uani d . 1 . .
    N N2 0.4261(7) 0.6635(4) 0.7632(3) 0.0506(15) Uani d . 1 . .
    N N3 0.8334(7) 0.4221(4) 0.9068(3) 0.0454(14) Uani d . 1 . .
    N N4 0.7495(6) 0.4621(4) 0.7658(3) 0.0408(12) Uani d . 1 . .
    N N5 0.5746(7) 0.5612(5) 0.8128(3) 0.0473(15) Uani d . 1 . .
    H H5 0.5330 0.5710 0.8510 0.0541 Uiso d R 1 . .
    C C1 0.4145(8) 0.6856(5) 0.6372(4) 0.0516(18) Uani d . 1 . .
    H H1 0.3721 0.7158 0.5988 0.062 Uiso calc R 1 . .
    C C2 0.3696(9) 0.7046(6) 0.7056(5) 0.059(2) Uani d . 1 . .
    H H2 0.2974 0.7474 0.7125 0.071 Uiso calc R 1 . .
    C C3 0.5257(7) 0.6012(4) 0.7511(4) 0.0402(14) Uani d . 1 . .
    C C4 0.5741(7) 0.5822(5) 0.6807(4) 0.0398(15) Uani d . 1 . .
    H H4 0.6462 0.5394 0.6735 0.048 Uiso calc R 1 . .
    C C5 0.6845(7) 0.4989(5) 0.8220(3) 0.0396(14) Uani d . 1 . .
    C C6 0.7255(7) 0.4780(5) 0.8932(3) 0.0442(16) Uani d . 1 . .
    H H6 0.6753 0.5042 0.9314 0.053 Uiso calc R 1 . .
    C C7 0.9000(7) 0.3833(5) 0.8487(4) 0.0442(16) Uani d . 1 . .
    H H7 0.9752 0.3424 0.8561 0.053 Uiso calc R 1 . .
    C C8 0.8579(8) 0.4036(5) 0.7806(4) 0.0477(17) Uani d . 1 . .
    H H8 0.9056 0.3760 0.7424 0.057 Uiso calc R 1 . .
    Cl Cl1 0.1976(2) 0.65255(13) 0.43336(10) 0.0500(5) Uani d . 1 . .
    O O1 0.1650(12) 0.7083(6) 0.4943(4) 0.110(3) Uani d . 1 . .
    O O2 0.0655(9) 0.6109(6) 0.4123(6) 0.115(3) Uani d . 1 . .
    O O3 0.2520(7) 0.7041(4) 0.3752(3) 0.0724(17) Uani d . 1 . .
    O O4 0.3014(9) 0.5867(5) 0.4522(5) 0.102(3) Uani d . 1 . .
    O O1W 0.3945(6) 0.6282(5) 0.9308(3) 0.0656(16) Uani d . 1 . .
    H H1WB 0.3715 0.6732 0.9023 0.098 Uiso d R 1 . .
    H H1WA 0.4249 0.6335 0.9762 0.098 Uiso d R 1 . .
loop_
    _atom_site_aniso_label
    _atom_site_aniso_U_11
    _atom_site_aniso_U_22
    _atom_site_aniso_U_33
    _atom_site_aniso_U_12
    _atom_site_aniso_U_13
    _atom_site_aniso_U_23
    Ag1 0.0662(5) 0.0630(5) 0.0431(4) 0.0062(3) 0.0078(3) 0.0003(3)
    N1 0.041(3) 0.036(3) 0.047(3) 0.003(2) 0.000(2) 0.002(2)
    N2 0.052(4) 0.046(4) 0.054(4) 0.015(3) 0.004(3) -0.005(3)
    N3 0.048(3) 0.045(4) 0.043(3) -0.003(3) -0.004(3) 0.003(3)
    N4 0.048(3) 0.033(3) 0.042(3) 0.006(2) 0.003(2) -0.001(2)
    N5 0.049(3) 0.054(4) 0.039(3) 0.018(3) 0.002(3) 0.002(3)
    C1 0.050(4) 0.047(5) 0.058(4) 0.005(3) -0.003(3) 0.013(4)
    C2 0.064(5) 0.045(5) 0.069(5) 0.021(4) 0.007(4) 0.006(4)
    C3 0.041(4) 0.035(4) 0.044(3) 0.001(3) 0.003(3) -0.003(3)
    C4 0.034(3) 0.040(4) 0.046(4) 0.004(3) -0.001(3) -0.007(3)
    C5 0.038(3) 0.039(4) 0.042(3) 0.001(3) 0.004(3) -0.001(3)
    C6 0.046(4) 0.050(4) 0.037(3) 0.001(3) 0.004(3) -0.007(3)
    C7 0.042(4) 0.038(4) 0.052(4) 0.001(3) -0.002(3) -0.005(3)
    C8 0.048(4) 0.046(4) 0.049(4) 0.005(3) -0.005(3) -0.008(3)
    Cl1 0.0486(9) 0.0443(10) 0.0570(10) -0.0022(8) -0.0001(8) 0.0074(8)
    O1 0.163(8) 0.095(7) 0.072(4) -0.002(6) 0.036(5) -0.012(4)
    O2 0.074(5) 0.111(7) 0.161(9) -0.039(5) -0.023(5) 0.010(6)
    O3 0.089(4) 0.059(4) 0.070(4) 0.001(3) 0.022(3) 0.013(3)
    O4 0.095(5) 0.080(5) 0.131(7) 0.034(4) 0.014(5) 0.053(5)
    O1W 0.069(4) 0.070(4) 0.058(3) 0.016(3) -0.003(3) -0.003(3)
_geom_special_details
;
All e.s.d.'s (except the e.s.d. in the dihedral angle between two l.s. planes)
are estimated using the full covariance matrix. The cell e.s.d.'s are taken
into account individually in the estimation of e.s.d.'s in distances, angles
and torsion angles; correlations between e.s.d.'s in cell parameters are only
used when they are defined by crystal symmetry. An approximate (isotropic)
treatment of cell e.s.d.'s is used for estimating e.s.d.'s involving l.s.
planes.
;
loop_
    _geom_bond_atom_site_label_1
    _geom_bond_atom_site_label_2
    _geom_bond_site_symmetry_2
    _geom_bond_distance
    _geom_bond_publ_flag
    Ag1 N1 . 2.153(6) ?
    Ag1 N3 2_664 2.160(6) ?
    N1 C1 . 1.334(9) n
    N1 C4 . 1.337(9) n
    N2 C3 . 1.325(9) n
    N2 C2 . 1.338(10) n
    N3 C6 . 1.317(9) n
    N3 C7 . 1.368(10) n
    N3 Ag1 2_665 2.160(6) n
    N4 C5 . 1.321(8) n
    N4 C8 . 1.350(9) n
    N5 C3 . 1.370(9) ?
    N5 C5 . 1.382(9) ?
    N5 H5 . 0.8200 n
    C1 C2 . 1.364(12) n
    C1 H1 . 0.9300 n
    C2 H2 . 0.9300 n
    C3 C4 . 1.407(10) n
    C4 H4 . 0.9300 n
    C5 C6 . 1.408(9) n
    C6 H6 . 0.9300 n
    C7 C8 . 1.355(11) n
    C7 H7 . 0.9300 n
    C8 H8 . 0.9300 n
    Cl1 O2 . 1.406(8) n
    Cl1 O4 . 1.415(7) n
    Cl1 O3 . 1.420(6) n
    Cl1 O1 . 1.444(8) n
    O1W H1WB . 0.8900 n
    O1W H1WA . 0.8900 n
loop_
    _geom_angle_atom_site_label_1
    _geom_angle_atom_site_label_2
    _geom_angle_atom_site_label_3
    _geom_angle_site_symmetry_1
    _geom_angle_site_symmetry_3
    _geom_angle
    _geom_angle_publ_flag
    N1 Ag1 N3 . 2_664 175.4(2) ?
    C1 N1 C4 . . 117.2(6) n
    C1 N1 Ag1 . . 121.8(5) n
    C4 N1 Ag1 . . 120.8(4) n
    C3 N2 C2 . . 117.1(7) n
    C6 N3 C7 . . 117.0(6) n
    C6 N3 Ag1 . 2_665 119.5(5) n
    C7 N3 Ag1 . 2_665 123.5(5) n
    C5 N4 C8 . . 116.1(6) n
    C3 N5 C5 . . 129.7(6) ?
    C3 N5 H5 . . 120.0 n
    C5 N5 H5 . . 110.1 n
    N1 C1 C2 . . 121.6(7) n
    N1 C1 H1 . . 119.2 n
    C2 C1 H1 . . 119.2 n
    N2 C2 C1 . . 122.1(7) n
    N2 C2 H2 . . 119.0 n
    C1 C2 H2 . . 118.9 n
    N2 C3 N5 . . 113.2(6) n
    N2 C3 C4 . . 121.0(7) n
    N5 C3 C4 . . 125.8(6) n
    N1 C4 C3 . . 120.8(6) n
    N1 C4 H4 . . 119.6 n
    C3 C4 H4 . . 119.6 n
    N4 C5 N5 . . 120.8(6) n
    N4 C5 C6 . . 121.9(6) n
    N5 C5 C6 . . 117.3(6) n
    N3 C6 C5 . . 121.2(6) n
    N3 C6 H6 . . 119.4 n
    C5 C6 H6 . . 119.4 n
    C8 C7 N3 . . 120.8(7) n
    C8 C7 H7 . . 119.6 n
    N3 C7 H7 . . 119.6 n
    N4 C8 C7 . . 122.9(7) n
    N4 C8 H8 . . 118.5 n
    C7 C8 H8 . . 118.5 n
    O2 Cl1 O4 . . 108.2(6) n
    O2 Cl1 O3 . . 109.3(5) n
    O4 Cl1 O3 . . 110.3(4) n
    O2 Cl1 O1 . . 108.0(6) n
    O4 Cl1 O1 . . 110.9(6) n
    O3 Cl1 O1 . . 110.0(5) n
    H1WB O1W H1WA . . 124.5 n
loop_
    _geom_torsion_atom_site_label_1
    _geom_torsion_atom_site_label_2
    _geom_torsion_atom_site_label_3
    _geom_torsion_atom_site_label_4
    _geom_torsion_site_symmetry_1
    _geom_torsion_site_symmetry_2
    _geom_torsion_site_symmetry_3
    _geom_torsion_site_symmetry_4
    _geom_torsion
    _geom_torsion_publ_flag
    C4 N1 C1 C2 . . . . 1.0(11) n
    Ag1 N1 C1 C2 . . . . -175.2(6) n
    C3 N2 C2 C1 . . . . -1.8(13) n
    N1 C1 C2 N2 . . . . 0.0(13) n
    C2 N2 C3 N5 . . . . -178.4(7) n
    C2 N2 C3 C4 . . . . 2.7(11) n
    C5 N5 C3 N2 . . . . -174.7(7) n
    C5 N5 C3 C4 . . . . 4.1(13) n
    C1 N1 C4 C3 . . . . -0.1(10) n
    Ag1 N1 C4 C3 . . . . 176.2(5) n
    N2 C3 C4 N1 . . . . -1.8(10) n
    N5 C3 C4 N1 . . . . 179.4(7) n
    C8 N4 C5 N5 . . . . 178.5(7) n
    C8 N4 C5 C6 . . . . -0.3(10) n
    C3 N5 C5 N4 . . . . -7.3(12) n
    C3 N5 C5 C6 . . . . 171.5(7) n
    C7 N3 C6 C5 . . . . -2.2(10) n
    Ag1 N3 C6 C5 2_665 . . . 176.6(5) n
    N4 C5 C6 N3 . . . . 1.7(11) n
    N5 C5 C6 N3 . . . . -177.1(7) n
    C6 N3 C7 C8 . . . . 1.4(10) n
    Ag1 N3 C7 C8 2_665 . . . -177.3(5) n
    C5 N4 C8 C7 . . . . -0.4(11) n
    N3 C7 C8 N4 . . . . -0.1(12) n
loop_
    _geom_hbond_atom_site_label_D
    _geom_hbond_atom_site_label_H
    _geom_hbond_atom_site_label_A
    _geom_hbond_site_symmetry_A
    _geom_hbond_distance_DH
    _geom_hbond_distance_HA
    _geom_hbond_distance_DA
    _geom_hbond_angle_DHA
    _geom_hbond_publ_flag
    N5 H5 O1W - 0.82 2.120 2.9110(10)
                                    162 y
    O1W H1WB O3 7_576 0.89 2.212 3.036(9) 154 y
    O1W H1WA O2 6_657 0.89 2.451 3.306(14) 161 y
    O1W H1WA O1 6_657 0.89 2.509 3.063(11) 121 y
