# Supplementary material for: catena-Poly[[silver(I)-μ-dipyrazin-2-ylamine] perchlorate monohydrate]
Source: Acta Crystallogr Sect E Struct Rep Online. 2009 Oct 10;65(Pt 11):m1339. doi: 10.1107/S1600536809037532 (PMC2970971; doi:10.1107/S1600536809037532)
Supplement: Supplementary file 2 [file e-65-m1339-Isup2.hkl]

# 
# h,k,l, Fc-squared, Fo-squared, sigma(Fo-squared) and status flag 
# 
data_I
_shelx_title ' y in Pbca' 
_shelx_refln_list_code          4 
_shelx_F_calc_maximum      421.91 
_exptl_crystal_F_000      1568.00 
_reflns_d_resolution_high  0.7487 
 
loop_ 
 _symmetry_equiv_pos_as_xyz 
 'x, y, z' 
 '-x+1/2, -y, z+1/2' 
 '-x, y+1/2, -z+1/2' 
 'x+1/2, -y+1/2, -z' 
 '-x, -y, -z' 
 'x-1/2, y, -z-1/2' 
 'x, -y-1/2, z-1/2' 
 '-x-1/2, y-1/2, z' 
 
_cell_length_a     9.0352 
_cell_length_b    15.1884 
_cell_length_c    18.5558 
_cell_angle_alpha  90.000 
_cell_angle_beta   90.000 
_cell_angle_gamma  90.000 
 
_shelx_F_squared_multiplier     1.000 
 
loop_ 
 _refln_index_h 
 _refln_index_k 
 _refln_index_l 
 _refln_F_squared_calc 
 _refln_F_squared_meas 
 _refln_F_squared_sigma 
 _refln_observed_status 
   4   0   0    38185.49    37701.08   4391.22 o 
   6   0   0    19619.83    17084.13   1595.88 o 
   8   0   0       44.18       55.24     46.04 o 
  10   0   0     2842.95     2476.01    422.05 o 
  12   0   0       89.52      -42.18     98.42 o 
   2   1   0    60029.55    57493.74   5474.95 o 
   4   1   0      416.42      449.76     35.39 o 
   6   1   0       36.94       27.46     17.01 o 
   8   1   0      782.19      826.39     89.02 o 
  10   1   0        2.47      -71.36    105.45 o 
  12   1   0      296.53      388.88    107.67 o 
   4   2   0      390.65      292.78     34.27 o 
   6   2   0     1173.02     1075.07     96.33 o 
   8   2   0        3.61      -20.15     34.30 o 
  10   2   0        5.67       51.13     54.01 o 
   2   3   0   178011.67   190563.61  17482.06 o 
   4   3   0    37102.36    33372.25   3829.32 o 
   6   3   0     3252.95     2788.04    228.35 o 
   8   3   0     2500.28     2208.27    219.08 o 
  10   3   0       32.59       29.06     57.93 o 
   2   4   0    41603.18    42756.77   7306.96 o 
   4   4   0    29706.90    25863.19   4007.04 o 
   6   4   0     4676.73     3630.66    296.82 o 
   8   4   0        2.44      -15.09     33.52 o 
  10   4   0     2083.96     1777.01    314.14 o 
   2   5   0      392.68      453.54     53.80 o 
   4   5   0     9767.63     7586.55    838.16 o 
   6   5   0     2175.68     1825.22    178.33 o 
   8   5   0       50.47       47.28     63.97 o 
  10   5   0      395.32      413.41    110.15 o 
   0   6   0    32528.78    60006.32   6824.97 o 
   2   6   0    15421.65    18034.71   1658.91 o 
   4   6   0    17757.57    15604.28   2678.52 o 
   6   6   0     4187.18     3848.69    366.52 o 
   8   6   0      949.04      826.78    106.61 o 
  10   6   0       37.34      -27.11     59.65 o 
   4   7   0    22255.60    22206.99   2039.02 o 
   6   7   0     3525.92     3226.76    309.62 o 
   8   7   0     1879.05     1816.00    190.98 o 
  10   7   0       41.71      110.61     91.39 o 
   0   8   0     5688.00     7614.91    865.08 o 
   2   8   0     2123.84     2400.25    228.06 o 
   4   8   0     1383.50     1245.33    127.57 o 
   6   8   0       11.21      -12.54     33.50 o 
   8   8   0      257.09      333.03     68.69 o 
  10   8   0      487.74      372.80    173.43 o 
   2   9   0     6829.19     9377.46    900.51 o 
   4   9   0     4500.76     4413.31    411.28 o 
   6   9   0     1875.29     1794.83    179.92 o 
   8   9   0      360.64      262.13     62.59 o 
  10   9   0       54.37      -36.60     74.99 o 
   0  10   0    29910.10    51025.69   5809.38 o 
   2  10   0     3110.45     4092.21    337.86 o 
   4  10   0    11177.99    11347.67   1049.09 o 
   6  10   0     1761.20     1984.72    198.67 o 
   8  10   0      836.95     1019.08    168.17 o 
  10  10   0      114.57      120.76     71.68 o 
   2  11   0     2078.82     2416.13    202.28 o 
   4  11   0     5397.78     4783.23    447.10 o 
   6  11   0     1518.85     1775.75    181.33 o 
   8  11   0       76.59      -27.57     56.19 o 
  10  11   0       67.34      229.65    121.86 o 
   0  12   0      393.30     1106.19    262.49 o 
   2  12   0       17.76        3.41     72.01 o 
   4  12   0      440.50      592.70     91.91 o 
   6  12   0       36.76      -11.43    166.38 o 
   8  12   0     1125.54      984.43    267.20 o 
   2  13   0     4164.18     4842.16    610.37 o 
   4  13   0     1236.42     1642.12    281.28 o 
   6  13   0     1521.92     1223.64    185.84 o 
   8  13   0      237.12       32.81    168.73 o 
   0  14   0     1603.37     1917.60    370.39 o 
   2  14   0     1622.45     1944.08    263.55 o 
   4  14   0      992.34     1637.77    417.21 o 
   6  14   0     1097.70     1178.57    196.21 o 
   8  14   0      507.69      302.02    106.45 o 
   2  15   0       55.39       90.45     93.37 o 
   4  15   0      504.36      704.34    154.68 o 
   6  15   0      203.09      160.55     94.40 o 
   8  15   0        0.52      149.08    109.13 o 
   0  16   0     2570.92     2846.38    529.89 o 
   2  16   0      290.29       98.34     83.30 o 
   4  16   0       81.10      -62.82    131.23 o 
   6  16   0      160.42       56.55     95.11 o 
   2  17   0     1555.76     1716.17    263.53 o 
   4  17   0       22.86      -23.62     82.15 o 
   6  17   0       53.41      -66.15     94.37 o 
   0  18   0      117.34       23.43    154.67 o 
   2  18   0      166.04      196.85     96.11 o 
   4  18   0      167.01       60.93    104.65 o 
   2  19   0      102.39       41.69     94.41 o 
   4  19   0        1.31      -47.02     97.82 o 
   0  20   0      766.75      571.86    182.81 o 
   1   1   1    38639.51    36131.98   2557.30 o 
   2   1   1      350.99      354.61     21.96 o 
   3   1   1     1593.19     1325.83     70.01 o 
   4   1   1      457.98      499.03     28.36 o 
   5   1   1    20563.88    18451.27    947.59 o 
   6   1   1     1111.39     1146.96     60.86 o 
   7   1   1      100.07       93.77     22.41 o 
   8   1   1        0.23      -22.83     22.83 o 
   9   1   1      845.47      974.37     84.78 o 
  10   1   1        2.37      -38.96     49.38 o 
  11   1   1      230.87      157.83     72.39 o 
   0   2   1     2581.68     4685.15    804.38 o 
   1   2   1     5013.56     4214.44    334.96 o 
   2   2   1    44112.91    43707.36   2838.63 o 
   3   2   1   103545.69    99351.20   6564.47 o 
   4   2   1      769.03      769.76     49.66 o 
   5   2   1      625.47      599.72     39.19 o 
   6   2   1      731.25      851.25     53.43 o 
   7   2   1    13537.91    12011.10    737.66 o 
   8   2   1        2.79      -23.16     25.19 o 
   9   2   1        0.62      -28.83     28.83 o 
  10   2   1       12.53       12.84     38.61 o 
  11   2   1       72.99      128.55     54.88 o 
   1   3   1     3556.55     3680.06    418.86 o 
   2   3   1    30491.91    28292.25   2237.63 o 
   3   3   1     1794.96      979.14     67.21 o 
   4   3   1       18.54       -8.78     13.97 o 
   5   3   1     6662.77     5392.71    329.45 o 
   6   3   1      309.93      309.63     32.36 o 
   7   3   1      227.57      191.60     32.68 o 
   8   3   1      507.39      493.96     53.27 o 
   9   3   1      287.67      296.37     49.00 o 
  10   3   1      145.95      147.96     46.84 o 
  11   3   1        3.31       25.72     53.21 o 
   1   4   1    55199.92    81935.42   8931.03 o 
   2   4   1     1633.50     1709.34    112.62 o 
   3   4   1     6837.08     6854.50    484.62 o 
   4   4   1     1069.24      975.88     70.67 o 
   5   4   1      211.40      231.69     34.54 o 
   6   4   1        1.87      -18.16     18.16 o 
   7   4   1     1331.31     1313.33     90.24 o 
   8   4   1      204.36      176.97     35.55 o 
   9   4   1      533.14      569.15     66.61 o 
  10   4   1       84.30       98.61     46.24 o 
  11   4   1       79.60       13.41     50.18 o 
   1   5   1    55209.07    84923.44   6704.92 o 
   2   5   1      464.26      505.56     40.31 o 
   3   5   1    18266.52    16556.98   1532.23 o 
   4   5   1     4375.47     4585.12    303.76 o 
   5   5   1     6599.25     5541.00    365.18 o 
   6   5   1       52.24       50.57     20.51 o 
   7   5   1      321.42      362.62     39.17 o 
   8   5   1       13.38        8.75     27.96 o 
   9   5   1     1209.29     1217.75    109.12 o 
  10   5   1       10.17      -33.40     40.76 o 
  11   5   1      338.44      339.42     86.59 o 
   0   6   1      270.26      674.45     66.52 o 
   1   6   1    14812.17    24356.80   2170.52 o 
   2   6   1     1528.08     1795.72    135.28 o 
   3   6   1    27498.16    27901.05   2203.15 o 
   4   6   1     5129.78     5204.50    342.34 o 
   5   6   1       73.49       85.09     22.91 o 
   6   6   1       32.53        5.86     22.32 o 
   7   6   1     5219.16     4912.59    302.56 o 
   8   6   1      537.73      549.80     59.04 o 
   9   6   1        1.30      -36.11     36.11 o 
  10   6   1        9.65      -40.07     40.07 o 
  11   6   1       78.40      179.39    100.12 o 
   1   7   1     6875.24    10389.36    629.41 o 
   2   7   1      628.06      710.25     53.93 o 
   3   7   1     7869.73     7426.64    588.11 o 
   4   7   1     1800.60     1756.00    121.70 o 
   5   7   1      149.83       98.41     25.38 o 
   6   7   1      370.91      352.39     42.81 o 
   7   7   1     1468.55     1621.37    118.13 o 
   8   7   1      523.19      513.13     56.40 o 
   9   7   1       25.41       31.47     36.46 o 
  10   7   1       68.51       13.53     49.23 o 
  11   7   1       71.76      119.94     56.05 o 
   0   8   1     1432.95     2525.45    211.71 o 
   1   8   1     9559.46    15447.98    938.86 o 
   2   8   1      208.17      231.64     28.86 o 
   3   8   1    15650.49    17211.97   1229.14 o 
   4   8   1      786.50     1016.66     80.35 o 
   5   8   1      296.92      308.99     38.48 o 
   6   8   1       22.08        3.97     25.21 o 
   7   8   1     1125.77     1231.35     99.28 o 
   8   8   1       22.23        6.13     31.62 o 
   9   8   1     1046.69     1195.84    111.05 o 
  10   8   1       49.26       35.02     47.15 o 
  11   8   1      214.13      198.51     64.51 o 
   1   9   1    13296.06    19841.85   1315.39 o 
   2   9   1       81.09      114.20     25.61 o 
   3   9   1     2233.54     2330.33    148.06 o 
   4   9   1      255.77      377.30     43.85 o 
   5   9   1     3194.45     3071.04    206.79 o 
   6   9   1      658.10      746.50     67.56 o 
   7   9   1      235.24      244.92     41.91 o 
   8   9   1       12.35      -30.46     30.46 o 
   9   9   1      763.68      689.08     79.31 o 
  10   9   1        0.79      -77.12     77.12 o 
   0  10   1     1049.35     1677.66    152.46 o 
   1  10   1      982.93     1578.63    100.92 o 
   2  10   1        2.01        2.37     20.82 o 
   3  10   1      147.84      178.55     31.56 o 
   4  10   1       10.78      -34.53     34.53 o 
   5  10   1       11.23      -13.70     27.56 o 
   6  10   1     1519.51     1387.98    105.22 o 
   7  10   1      269.39      201.75     41.53 o 
   8  10   1       74.74       28.50     33.87 o 
   9  10   1        1.86      -39.92     39.92 o 
  10  10   1        5.59      -27.41     52.67 o 
   1  11   1     8087.74    11159.57    692.05 o 
   2  11   1       90.92       46.13     30.57 o 
   3  11   1     2269.04     2600.65    168.03 o 
   4  11   1       37.45      -28.59     28.59 o 
   5  11   1     2156.05     2111.53    161.61 o 
   6  11   1       59.08       18.48     35.41 o 
   7  11   1      595.61      590.22     71.68 o 
   8  11   1       76.86       79.36     43.85 o 
   9  11   1      141.11      102.15     54.32 o 
  10  11   1        1.10       57.87     76.01 o 
   0  12   1       25.51      -28.43     49.37 o 
   1  12   1     6850.51     9757.63    720.16 o 
   2  12   1       12.80      -31.65     34.33 o 
   3  12   1     2632.26     2952.08    204.33 o 
   4  12   1       15.43       34.19     37.71 o 
   5  12   1        4.06        5.87     43.03 o 
   6  12   1      227.42      273.18     71.45 o 
   7  12   1      889.45      548.45    145.84 o 
   8  12   1        6.41      -55.64     62.13 o 
   9  12   1      267.72      192.17    117.17 o 
   1  13   1     1547.25     1962.11    193.29 o 
   2  13   1       46.63       78.41     58.02 o 
   3  13   1      786.54     1213.81    140.46 o 
   4  13   1      128.99      204.00     61.08 o 
   5  13   1       15.24      -57.83     57.83 o 
   6  13   1       89.34       76.84     65.27 o 
   7  13   1       62.65       61.80     65.98 o 
   8  13   1       21.90       65.62    168.72 o 
   0  14   1      150.51      186.25    100.77 o 
   1  14   1       29.34        2.50     65.57 o 
   2  14   1      112.51      101.37     61.25 o 
   3  14   1      905.50     1370.66    155.65 o 
   4  14   1        4.07      -61.13     77.79 o 
   5  14   1       87.78      129.20     59.00 o 
   6  14   1      284.67      232.96     70.99 o 
   7  14   1      310.30      250.41     92.19 o 
   8  14   1        0.29      -44.31     81.39 o 
   1  15   1     1737.47     2042.81    201.41 o 
   2  15   1       14.44       13.76     59.20 o 
   3  15   1      258.23      339.52    110.95 o 
   4  15   1        3.20      -55.67     55.67 o 
   5  15   1     1664.99     1574.03    165.97 o 
   6  15   1       38.50       34.04     58.75 o 
   7  15   1       32.12       51.95     65.77 o 
   8  15   1        3.20       52.46     92.58 o 
   0  16   1       40.55       91.72    133.57 o 
   1  16   1      731.99      978.12    130.32 o 
   2  16   1        4.57        7.70     78.47 o 
   3  16   1      281.40      276.18     80.38 o 
   4  16   1       79.20       20.52     58.04 o 
   5  16   1       11.97       55.51     62.70 o 
   6  16   1       33.49      -58.81     58.81 o 
   7  16   1      231.70      235.74     78.07 o 
   1  17   1        0.12      -51.60     63.52 o 
   2  17   1       45.89      -24.11     59.31 o 
   3  17   1       33.09       30.73     60.93 o 
   4  17   1      182.81      162.57    153.57 o 
   5  17   1      148.86       58.11     73.06 o 
   6  17   1        4.49      -31.64     62.70 o 
   0  18   1       85.28      -25.78     99.42 o 
   1  18   1       43.99       -6.37     66.06 o 
   2  18   1      100.38       11.02     63.14 o 
   3  18   1      784.97      811.94    115.24 o 
   4  18   1       55.79       19.62     64.84 o 
   5  18   1        5.32       66.55     68.69 o 
   1  19   1       54.56      -47.59     66.07 o 
   2  19   1        3.08      -10.30     60.32 o 
   3  19   1        1.96        4.67     66.38 o 
   4  19   1        0.07      -73.06     73.06 o 
   0  20   1       10.96        7.48    100.77 o 
   1  20   1        0.45       37.96     68.60 o 
   0   0   2    86657.24   101700.08   9429.84 o 
   1   0   2     6224.73     5878.15    420.53 o 
   2   0   2     2066.61     1918.35    140.73 o 
   3   0   2      192.25      243.17     24.95 o 
   4   0   2    29863.39    26677.80   1927.28 o 
   5   0   2     2185.45     2012.54    151.14 o 
   6   0   2     3110.80     2489.04    185.06 o 
   7   0   2        6.75      -18.91     24.52 o 
   8   0   2       12.01      -26.48     49.32 o 
   9   0   2      145.49      196.39     55.88 o 
  10   0   2     2712.50     2492.73    301.74 o 
  11   0   2      220.63      228.87     87.78 o 
   1   1   2     8685.64     7831.36    424.56 o 
   2   1   2    52087.57    48726.68   2946.88 o 
   3   1   2       35.00       13.62      9.42 o 
   4   1   2      466.10      529.80     32.34 o 
   5   1   2      338.55      383.80     25.20 o 
   6   1   2      681.90      743.66     45.43 o 
   7   1   2      430.51      502.35     43.48 o 
   8   1   2     2013.18     1829.73    130.36 o 
   9   1   2       59.08       88.60     36.33 o 
  10   1   2       17.25        2.52     47.35 o 
  11   1   2       22.71       51.87     53.44 o 
   1   2   2    15040.64    14761.46   1083.43 o 
   2   2   2     4754.86     4077.92    325.43 o 
   3   2   2    10493.13     9446.81    570.33 o 
   4   2   2     4430.36     4207.76    227.29 o 
   5   2   2      236.98      270.25     23.12 o 
   6   2   2      922.95      843.21     49.79 o 
   7   2   2      268.04      389.55     39.10 o 
   8   2   2      115.66       93.02     28.91 o 
   9   2   2        0.74      -28.97     28.97 o 
  10   2   2       83.10       63.98     44.67 o 
  11   2   2        0.01      -43.93     43.93 o 
   1   3   2      196.08      257.01     27.48 o 
   2   3   2    12931.37    12493.74   1154.95 o 
   3   3   2     3965.59     3389.10    247.91 o 
   4   3   2     7686.95     5868.17    357.33 o 
   5   3   2        1.91       -4.49     14.13 o 
   6   3   2     3881.72     3509.65    217.93 o 
   7   3   2      260.31      249.31     32.05 o 
   8   3   2     3470.07     3088.23    230.05 o 
   9   3   2       98.36      106.84     36.16 o 
  10   3   2        8.38        8.68     40.50 o 
  11   3   2        0.55      -37.72     47.35 o 
   0   4   2    94287.01   174983.13  19923.55 o 
   1   4   2    22878.96    28000.42   2215.51 o 
   2   4   2      762.67      942.76     66.10 o 
   3   4   2     1737.18     1625.19    109.19 o 
   4   4   2    12977.46    10908.02    788.97 o 
   5   4   2      538.76      699.68     52.37 o 
   6   4   2     4671.47     4071.53    250.58 o 
   7   4   2      133.77      156.66     27.28 o 
   8   4   2       35.48       45.99     30.85 o 
   9   4   2      292.12      383.42     53.11 o 
  10   4   2     1183.50     1469.22    146.93 o 
  11   4   2      135.65      128.33     53.46 o 
   1   5   2     2099.26     2656.95    192.71 o 
   2   5   2     3633.87     3280.09    270.71 o 
   3   5   2      513.01      494.10     45.00 o 
   4   5   2       52.60        9.75     22.36 o 
   5   5   2     3630.49     2967.26    198.98 o 
   6   5   2     1219.43     1105.65     77.79 o 
   7   5   2      123.26      135.87     29.13 o 
   8   5   2      236.24      227.76     45.24 o 
   9   5   2       30.09       28.05     33.72 o 
  10   5   2       25.36       92.90     45.57 o 
  11   5   2       26.46      -52.64     53.44 o 
   0   6   2    22484.88    34633.32   5928.61 o 
   1   6   2        0.07      -12.37     12.37 o 
   2   6   2     1792.10     1793.91    113.35 o 
   3   6   2     1823.58     1597.07    109.70 o 
   4   6   2    10305.59     9640.94    789.16 o 
   5   6   2      405.01      414.77     42.24 o 
   6   6   2     4524.00     4129.10    276.35 o 
   7   6   2      683.69      693.59     58.24 o 
   8   6   2      174.15      156.46     39.33 o 
   9   6   2        1.75      -22.24     34.53 o 
  10   6   2      212.02      204.50     53.92 o 
  11   6   2       11.21      -13.81     53.20 o 
   1   7   2      710.35      949.93     68.25 o 
   2   7   2    10494.35    11956.60    934.95 o 
   3   7   2     3413.74     3959.70    261.09 o 
   4   7   2     7170.57     6086.65    398.81 o 
   5   7   2      550.01      681.52     61.77 o 
   6   7   2     3574.81     3189.46    215.17 o 
   7   7   2       10.22       -7.99     23.01 o 
   8   7   2     2175.68     1932.27    149.69 o 
   9   7   2        4.15        8.62     37.57 o 
  10   7   2        0.50       11.84     52.09 o 
  11   7   2        0.08       25.56     51.30 o 
   0   8   2    10854.89    15419.50   1234.53 o 
   1   8   2      113.53       59.50     20.13 o 
   2   8   2     1489.44     1691.95    108.38 o 
   3   8   2     4431.56     4110.23    305.25 o 
   4   8   2     2625.60     2222.54    175.39 o 
   5   8   2        0.77      -19.52     22.41 o 
   6   8   2     2038.78     1937.45    136.80 o 
   7   8   2       18.54       47.95     40.33 o 
   8   8   2       82.99       35.66     33.93 o 
   9   8   2        2.80      -34.25     34.25 o 
  10   8   2       30.82      -44.39     44.39 o 
  11   8   2        3.44      -70.30    140.60 o 
   1   9   2       81.32      156.70     27.43 o 
   2   9   2     3360.82     4118.51    274.81 o 
   3   9   2      621.36      950.26     81.78 o 
   4   9   2     2291.06     2284.81    153.85 o 
   5   9   2     5297.18     5342.41    355.82 o 
   6   9   2     1777.67     1858.98    133.40 o 
   7   9   2        1.19      -29.97     29.97 o 
   8   9   2      237.08      168.69     41.46 o 
   9   9   2        0.68      -33.92     33.92 o 
  10   9   2        0.18      -26.06     45.79 o 
   0  10   2    11657.54    16098.12   1294.55 o 
   1  10   2      283.09      612.53     50.35 o 
   2  10   2     1732.09     2087.40    136.64 o 
   3  10   2      626.81      756.00     67.60 o 
   4  10   2     5268.51     5373.29    359.04 o 
   5  10   2      465.81      576.39     64.33 o 
   6  10   2     5391.64     5198.56    347.20 o 
   7  10   2      600.60      728.01     71.30 o 
   8  10   2      281.39      293.67     53.03 o 
   9  10   2       77.57       98.08     50.10 o 
  10  10   2       98.26       81.82     64.52 o 
   1  11   2      703.01     1281.55    109.92 o 
   2  11   2     2758.63     3520.94    246.91 o 
   3  11   2      253.70      354.63     55.82 o 
   4  11   2     2052.42     1997.20    144.26 o 
   5  11   2      161.10      110.08     35.22 o 
   6  11   2     1779.28     1863.35    168.16 o 
   7  11   2       54.10       19.22     45.98 o 
   8  11   2      255.85      201.65     78.51 o 
   9  11   2        0.17      -32.73     48.63 o 
  10  11   2        4.69      -30.58     61.28 o 
   0  12   2      380.99      542.06     92.07 o 
   1  12   2        2.94      -33.84     33.84 o 
   2  12   2      564.47      775.73     89.43 o 
   3  12   2       49.66       38.90     38.92 o 
   4  12   2       56.15        5.68     36.90 o 
   5  12   2        8.91      -37.34     37.34 o 
   6  12   2       53.87       62.57     42.64 o 
   7  12   2       61.43      -16.20     41.55 o 
   8  12   2        9.52      -42.18     77.99 o 
   9  12   2      114.57      202.69     97.82 o 
   1  13   2      219.41      257.25     73.11 o 
   2  13   2     2840.26     3135.94    284.24 o 
   3  13   2       39.11      -31.26     41.52 o 
   4  13   2     2170.05     2249.47    185.89 o 
   5  13   2      504.54      549.65     96.39 o 
   6  13   2      377.88      357.99     69.68 o 
   7  13   2      213.81      122.93     66.67 o 
   8  13   2      684.28      579.36    125.69 o 
   9  13   2       14.02     -187.47    187.47 o 
   0  14   2      892.45     1439.86    231.96 o 
   1  14   2       89.69      145.79     62.25 o 
   2  14   2      856.40     1278.52    251.70 o 
   3  14   2      301.23      383.81     80.98 o 
   4  14   2     2688.72     2336.03    217.41 o 
   5  14   2      181.56      172.73     62.04 o 
   6  14   2      574.30      600.02    114.67 o 
   7  14   2        0.78       10.57     68.72 o 
   8  14   2       34.13     -117.17    149.98 o 
   1  15   2        7.02      -54.38     54.38 o 
   2  15   2       28.42      140.38     65.30 o 
   3  15   2      208.60      192.42     69.84 o 
   4  15   2      120.61      120.22     68.33 o 
   5  15   2       16.03       -3.62     59.74 o 
   6  15   2       91.71       99.81     60.64 o 
   7  15   2      184.93      110.68     99.45 o 
   8  15   2        1.20       42.18    187.47 o 
   0  16   2     1175.40     1788.52    292.99 o 
   1  16   2      531.85      528.29     96.18 o 
   2  16   2       19.85       44.61     70.35 o 
   3  16   2       37.03      -36.66     56.12 o 
   4  16   2      278.93      188.58     70.76 o 
   5  16   2        6.42       21.83     59.92 o 
   6  16   2       36.04      -65.62     65.62 o 
   7  16   2        1.64       85.08     72.31 o 
   1  17   2        4.14      -28.92     65.75 o 
   2  17   2     1292.61     1481.47    194.20 o 
   3  17   2      192.58      117.41     66.70 o 
   4  17   2      229.27      239.26     73.02 o 
   5  17   2        2.01      -35.23     66.97 o 
   6  17   2       65.43       24.91     64.18 o 
   0  18   2       46.11      -84.09     84.09 o 
   1  18   2        1.38      -63.37     63.37 o 
   2  18   2        0.17      -22.49     61.29 o 
   3  18   2        2.95      -58.24     58.24 o 
   4  18   2      107.87       10.17     68.73 o 
   5  18   2       15.67       -5.92     67.61 o 
   1  19   2       34.11       66.34     64.10 o 
   2  19   2       90.46      -37.97     66.53 o 
   3  19   2       62.91      -31.98     62.75 o 
   0  20   2      209.17       57.97     82.46 o 
   1  20   2      115.71      -74.41     74.41 o 
   1   1   3    20067.16    17855.58   1064.19 o 
   2   1   3      259.93      350.19     32.63 o 
   3   1   3     4365.92     4230.64    228.76 o 
   4   1   3      167.29      164.27     17.52 o 
   5   1   3    10820.11     9037.19    487.52 o 
   6   1   3     1499.94     1478.26     84.82 o 
   7   1   3     1198.55     1203.61     73.38 o 
   8   1   3      165.28      144.98     34.22 o 
   9   1   3      629.54      660.61     66.24 o 
  10   1   3      186.10      163.47     50.39 o 
  11   1   3      173.14      300.72     68.16 o 
   0   2   3    13866.61    13937.15   1523.06 o 
   1   2   3     7381.28     6409.03    592.59 o 
   2   2   3     8501.91     7523.34    489.10 o 
   3   2   3    49252.46    45820.15   3053.96 o 
   4   2   3     7841.32     6796.66    365.99 o 
   5   2   3       35.07       23.84     13.79 o 
   6   2   3     1323.18     1323.09     77.34 o 
   7   2   3    10287.39     9097.01    490.88 o 
   8   2   3     3442.09     3292.28    224.90 o 
   9   2   3      370.60      385.21     56.16 o 
  10   2   3        2.48      -35.63     35.63 o 
  11   2   3       69.53       10.04     50.18 o 
   1   3   3     2702.72     2708.86    223.49 o 
   2   3   3     1460.51     1068.18     75.45 o 
   3   3   3     1032.33      831.28     58.30 o 
   4   3   3     4031.99     3356.00    207.35 o 
   5   3   3     4617.21     3932.62    242.78 o 
   6   3   3     2177.01     2128.47    135.01 o 
   7   3   3       40.29       57.92     22.93 o 
   8   3   3      313.32      312.05     46.81 o 
   9   3   3       69.10      123.75     40.34 o 
  10   3   3        2.86      -18.57     37.25 o 
  11   3   3        5.29        8.85     49.58 o 
   0   4   3     6655.17    11237.94   1291.60 o 
   1   4   3     1061.84     1068.44     81.41 o 
   2   4   3     3374.98     3097.20    226.43 o 
   3   4   3    15019.81    14366.48   1321.58 o 
   4   4   3        3.34      -13.45     13.45 o 
   5   4   3       36.06       47.35     17.55 o 
   6   4   3      403.82      616.05     52.29 o 
   7   4   3      536.67      591.00     51.98 o 
   8   4   3       87.84       99.02     33.55 o 
   9   4   3      435.68      563.22     72.88 o 
  10   4   3       46.72       92.27     43.29 o 
  11   4   3      105.09       67.30     51.29 o 
   1   5   3    32849.23    37386.84   5769.43 o 
   2   5   3      403.71      328.19     29.70 o 
   3   5   3     7124.22     5695.31    456.56 o 
   4   5   3      132.27       73.76     18.61 o 
   5   5   3    17707.19    16321.86   1184.81 o 
   6   5   3      879.71      904.74     65.89 o 
   7   5   3      421.22      472.10     45.33 o 
   8   5   3      151.76      151.46     39.86 o 
   9   5   3     1146.21     1312.22    154.66 o 
  10   5   3        0.33      -23.58     37.63 o 
  11   5   3      129.04      161.01     56.45 o 
   0   6   3     3442.93     6116.46    707.57 o 
   1   6   3     2556.06     3945.22    327.05 o 
   2   6   3      462.20      589.11     46.73 o 
   3   6   3     5057.04     4675.92    306.38 o 
   4   6   3     2685.02     2428.19    199.99 o 
   5   6   3      507.99      692.62     59.99 o 
   6   6   3      124.12       81.14     24.50 o 
   7   6   3     1721.39     1609.85    107.80 o 
   8   6   3      644.39      801.38     80.11 o 
   9   6   3       54.32       27.51     37.93 o 
  10   6   3        2.69      -42.76     42.76 o 
  11   6   3       27.45      -48.57     48.57 o 
   1   7   3     1345.18     1523.87    108.64 o 
   2   7   3     1796.16     1870.28    128.84 o 
   3   7   3      692.31      985.49     77.52 o 
   4   7   3     1829.40     1618.64    112.26 o 
   5   7   3      312.09      301.25     38.88 o 
   6   7   3      149.09      144.66     31.17 o 
   7   7   3      232.27      247.53     35.90 o 
   8   7   3      288.56      213.80     46.01 o 
   9   7   3      173.74      206.10     47.92 o 
  10   7   3       10.37      -35.16     40.89 o 
  11   7   3       27.01       20.32     54.79 o 
   0   8   3     2135.51     3442.41    406.50 o 
   1   8   3     9855.13    14124.71   1149.91 o 
   2   8   3       67.78       32.13     17.23 o 
   3   8   3     8115.59     7884.45    558.76 o 
   4   8   3     1402.05     1458.41     95.56 o 
   5   8   3      136.68      178.91     32.86 o 
   6   8   3       10.86      -26.69     26.69 o 
   7   8   3     2936.89     2709.77    171.84 o 
   8   8   3      214.12      162.33     43.12 o 
   9   8   3      231.47      167.30     54.69 o 
  10   8   3      356.38      377.67     64.37 o 
   1   9   3     4707.41     5975.22    400.03 o 
   2   9   3     2354.10     2805.26    189.34 o 
   3   9   3     2921.07     3157.31    215.09 o 
   4   9   3     1434.07     1564.73    105.62 o 
   5   9   3     1956.09     1756.25    123.93 o 
   6   9   3        9.97      -26.59     28.07 o 
   7   9   3      246.10      227.55     42.43 o 
   8   9   3      158.02      108.60     42.77 o 
   9   9   3      267.73      246.20     52.46 o 
  10   9   3        5.64      -48.24     48.24 o 
   0  10   3     3182.15     4403.79    425.52 o 
   1  10   3       14.84      -18.50     30.57 o 
   2  10   3        7.39      -25.53     26.23 o 
   3  10   3        0.51      -26.74     26.74 o 
   4  10   3       23.04      -29.45     29.45 o 
   5  10   3      111.12       97.36     35.00 o 
   6  10   3       41.39      -15.41     34.11 o 
   7  10   3        2.29      -37.89     37.89 o 
   8  10   3        5.93      -42.93     42.93 o 
   9  10   3        0.05       11.40     50.54 o 
  10  10   3        1.48       -5.76     58.63 o 
   1  11   3     4001.77     4919.47    336.57 o 
   2  11   3     1534.14     1986.36    162.36 o 
   3  11   3      808.97     1161.30    171.91 o 
   4  11   3       78.26       99.84     42.34 o 
   5  11   3      580.18      703.51     80.54 o 
   6  11   3       12.49      -26.49     51.81 o 
   7  11   3       70.44       28.79     57.99 o 
   8  11   3      206.56       94.51     67.57 o 
   9  11   3      277.09      291.47     84.35 o 
   0  12   3     3228.56     4519.28    442.57 o 
   1  12   3     2740.06     3592.73    252.67 o 
   2  12   3      505.22      772.76     81.06 o 
   3  12   3     3760.48     4040.60    309.89 o 
   4  12   3      656.15      915.48     94.98 o 
   5  12   3        5.43       27.36     40.74 o 
   6  12   3       21.42       27.18     44.71 o 
   7  12   3      825.70      912.15     96.57 o 
   8  12   3       41.57      -70.57    108.32 o 
   9  12   3      116.97      116.46    140.13 o 
   1  13   3      104.60      116.45     44.23 o 
   2  13   3      593.31      837.68     94.83 o 
   3  13   3       91.13      113.37     41.36 o 
   4  13   3     1272.44     1492.10    140.51 o 
   5  13   3      167.25      118.45     55.59 o 
   6  13   3      113.78      -10.42     49.74 o 
   7  13   3       16.15      -17.62     53.42 o 
   8  13   3        0.22      -87.53     87.53 o 
   9  13   3       12.78      -30.35     92.22 o 
   0  14   3     1230.49     1940.92    291.72 o 
   1  14   3       78.69      118.90     60.55 o 
   2  14   3      113.45      150.18     64.66 o 
   3  14   3      519.63      746.52    166.79 o 
   4  14   3      246.64      186.56     68.42 o 
   5  14   3        0.08      -65.72     65.72 o 
   6  14   3       56.42      109.29     69.95 o 
   7  14   3      119.97       21.13     90.84 o 
   8  14   3       90.54      126.54    164.04 o 
   1  15   3     1859.31     1835.86    185.28 o 
   2  15   3      522.79      733.57    145.46 o 
   3  15   3       43.93      -24.16     53.17 o 
   4  15   3       62.51      -54.20     57.82 o 
   5  15   3     1128.44     1329.77    170.28 o 
   6  15   3      123.45      100.49     95.49 o 
   7  15   3        6.28      -83.15     83.15 o 
   0  16   3      924.18     1245.88    215.38 o 
   1  16   3      268.58      270.43     78.80 o 
   2  16   3      646.65      733.59    141.40 o 
   3  16   3      519.89      594.15     97.69 o 
   4  16   3       13.19      -16.20     55.20 o 
   5  16   3        0.31      -92.00     92.00 o 
   6  16   3        2.10      -46.21     61.14 o 
   7  16   3       48.40       26.83     71.21 o 
   1  17   3        0.17      -44.14     60.80 o 
   2  17   3        2.59      -61.61     61.61 o 
   3  17   3      107.27       99.01     65.53 o 
   4  17   3       93.08      -31.32     94.71 o 
   5  17   3       32.09      -15.23     62.32 o 
   6  17   3      120.72       44.50     73.17 o 
   0  18   3      115.02      168.73    101.39 o 
   1  18   3       70.00       17.44     65.55 o 
   2  18   3        0.26      -68.53     68.53 o 
   3  18   3      418.81      326.01     80.78 o 
   4  18   3       51.01       51.18     68.78 o 
   5  18   3        7.98       55.21     70.32 o 
   1  19   3      469.80      319.49    101.48 o 
   2  19   3       39.85      -28.85     64.27 o 
   3  19   3        2.87      -71.21     80.50 o 
   0  20   3      171.90      -93.74    178.10 o 
   0   0   4    53142.48    58580.83   5431.66 o 
   1   0   4   115769.22   117302.32   7699.47 o 
   2   0   4     4965.66     4375.19    352.45 o 
   3   0   4    15388.39    14943.57   1196.38 o 
   4   0   4    31134.29    28149.25   2248.74 o 
   5   0   4      138.33      156.78     24.68 o 
   6   0   4     6064.50     5697.69    462.73 o 
   7   0   4      747.66      837.95     87.47 o 
   8   0   4      660.38      746.90    117.85 o 
   9   0   4     1055.47     1327.57    152.36 o 
  10   0   4      302.45      356.12     74.63 o 
  11   0   4      548.64      692.31    129.13 o 
   1   1   4     5640.05     4741.07    230.21 o 
   2   1   4    19587.42    17502.40    930.54 o 
   3   1   4      902.22      758.46     47.76 o 
   4   1   4     1435.94     1534.34     86.22 o 
   5   1   4        7.14       10.26     14.28 o 
   6   1   4     2925.77     2519.09    139.99 o 
   7   1   4      763.64      945.51     66.00 o 
   8   1   4     1069.40     1373.11    109.60 o 
   9   1   4      105.63       84.36     36.92 o 
  10   1   4       15.88      -18.13     34.24 o 
  11   1   4       47.19        9.63     47.62 o 
   0   2   4     4851.45     4355.14    408.25 o 
   1   2   4        9.02        4.35      8.39 o 
   2   2   4       79.09       94.51     11.32 o 
   3   2   4      793.88      746.15     41.45 o 
   4   2   4       13.85      -10.09     10.75 o 
   5   2   4      304.21      310.60     27.32 o 
   6   2   4     2456.57     2203.76    122.96 o 
   7   2   4      137.54      130.16     29.23 o 
   8   2   4      315.10      365.18     47.65 o 
   9   2   4        4.30      -29.38     29.38 o 
  10   2   4       24.40        8.53     39.60 o 
  11   2   4        3.51      -49.38     49.38 o 
   1   3   4    13852.70    13429.94   2080.70 o 
   2   3   4    22422.46    23467.24   1871.96 o 
   3   3   4      166.89      268.81     31.89 o 
   4   3   4     9380.26     8730.86    470.68 o 
   5   3   4     4905.57     4472.22    243.57 o 
   6   3   4     4500.32     3964.27    230.72 o 
   7   3   4      184.24      156.96     51.00 o 
   8   3   4     2078.06     1927.05    149.12 o 
   9   3   4      452.65      515.76     64.35 o 
  10   3   4      111.05       84.25     43.39 o 
  11   3   4        8.72      -39.24     45.65 o 
   0   4   4    31018.25    36664.96   4209.52 o 
   1   4   4    22441.42    22963.66   2115.87 o 
   2   4   4      441.61      450.62     35.70 o 
   3   4   4     6711.37     5942.62    429.12 o 
   4   4   4    10936.66     9916.97    601.33 o 
   5   4   4       42.09       34.37     17.99 o 
   6   4   4     4480.05     4125.85    254.66 o 
   7   4   4      733.98      793.35     69.25 o 
   8   4   4      175.88      144.16     51.91 o 
   9   4   4      282.57      312.35     52.36 o 
  10   4   4      323.65      387.37     62.73 o 
  11   4   4      305.73      407.38     71.86 o 
   1   5   4      586.65      665.94     78.31 o 
   2   5   4      123.15      156.73     20.75 o 
   3   5   4     4290.48     3508.23    256.95 o 
   4   5   4      212.47      281.17     32.83 o 
   5   5   4     4043.97     3655.08    225.73 o 
   6   5   4      542.92      676.73     54.96 o 
   7   5   4      388.93      462.83     49.98 o 
   8   5   4        2.12       16.75     34.95 o 
   9   5   4        0.02      -33.72     33.72 o 
  10   5   4        2.27      -37.63     37.63 o 
  11   5   4       27.07       -5.05     70.35 o 
   1   6   4       18.46        5.84     12.08 o 
   2   6   4      636.62      786.25     62.26 o 
   3   6   4     6854.82     5888.05    394.11 o 
   4   6   4     3919.75     3422.44    280.34 o 
   5   6   4      160.76      163.50     41.73 o 
   6   6   4     2138.29     2010.03    128.63 o 
   7   6   4     2675.72     2510.76    172.35 o 
   8   6   4      293.79      271.84     47.56 o 
   9   6   4      190.50      258.41     50.21 o 
  10   6   4      463.73      491.62     68.33 o 
  11   6   4        0.69      -13.86     79.15 o 
   1   7   4     2717.81     3368.57    278.09 o 
   2   7   4    17304.97    19104.15   1761.31 o 
   3   7   4       14.35       -1.22     18.38 o 
   4   7   4     5091.09     4444.86    298.32 o 
   5   7   4     4702.17     4270.82    284.35 o 
   6   7   4     2682.14     2643.13    167.35 o 
   7   7   4      214.41      219.21     42.97 o 
   8   7   4      669.51      779.86    143.49 o 
   9   7   4      181.54      172.52     44.73 o 
  10   7   4       12.47      -17.01     44.70 o 
  11   7   4        1.61        8.24     92.68 o 
   0   8   4     1275.00     1304.45    140.81 o 
   1   8   4     2259.41     2626.44    197.71 o 
   2   8   4       10.03      -16.27     16.47 o 
   3   8   4     1120.39     1088.22     77.88 o 
   4   8   4     2138.08     2062.06    143.64 o 
   5   8   4      191.87      181.62     32.60 o 
   6   8   4      449.55      521.03     54.89 o 
   7   8   4        0.28      -26.97     26.97 o 
   8   8   4       28.48       31.39     32.44 o 
   9   8   4       77.09       43.85     35.28 o 
  10   8   4       24.12       20.54     40.87 o 
   1   9   4        0.52      -29.63     29.63 o 
   2   9   4     5388.65     6333.25    508.33 o 
   3   9   4      975.44     1168.09     84.14 o 
   4   9   4     2551.35     2620.97    165.41 o 
   5   9   4     3228.23     2821.59    176.15 o 
   6   9   4      177.03      151.69     32.31 o 
   7   9   4      287.07      243.39     48.56 o 
   8   9   4      213.93      231.87     76.16 o 
   9   9   4       39.97       65.05     53.00 o 
  10   9   4        0.04      -52.35     52.35 o 
   0  10   4    11275.65    15904.37   1828.48 o 
   1  10   4      140.92       96.43     41.63 o 
   2  10   4     2351.09     3015.32    254.62 o 
   3  10   4     4656.09     4918.85    361.32 o 
   4  10   4     5903.59     6177.61    411.65 o 
   5  10   4      563.99      692.27     66.92 o 
   6  10   4      151.19      177.71     40.87 o 
   7  10   4      765.68      859.29     95.34 o 
   8  10   4      112.86       58.35     50.36 o 
   9  10   4       68.80       60.96     50.66 o 
  10  10   4      253.75      183.77     65.88 o 
   1  11   4       98.64       64.92     37.23 o 
   2  11   4     5868.15     7457.79    555.83 o 
   3  11   4      182.43      291.39     79.13 o 
   4  11   4      227.22      169.93     47.74 o 
   5  11   4     1035.06     1229.19    116.85 o 
   6  11   4      138.83      140.44     46.55 o 
   7  11   4       66.65      -33.53     63.90 o 
   8  11   4      327.11      252.68     60.61 o 
   9  11   4        9.30      -18.78    110.48 o 
   0  12   4      877.45     1547.64    181.17 o 
   1  12   4       76.88       46.05     37.03 o 
   2  12   4      975.43     1413.10    119.45 o 
   3  12   4      878.82     1201.35    161.64 o 
   4  12   4        6.22      -40.91     40.91 o 
   5  12   4       71.70       34.28     45.82 o 
   6  12   4      158.78      140.21     48.89 o 
   7  12   4      177.70      120.47     67.58 o 
   8  12   4        1.72      -47.58     47.58 o 
   9  12   4       80.88      -51.32     70.80 o 
   1  13   4      575.33      972.48     93.02 o 
   2  13   4     3737.69     3865.40    272.12 o 
   3  13   4      161.56      194.31     52.27 o 
   4  13   4      841.91      928.05     99.29 o 
   5  13   4      557.99      623.40     85.78 o 
   6  13   4      184.03       69.58     78.34 o 
   7  13   4       21.34      -30.00     93.74 o 
   8  13   4      211.88      118.40     79.83 o 
   9  13   4       94.51       14.06    164.04 o 
   0  14   4     4931.35     5583.52    701.70 o 
   1  14   4        8.41      -20.79     58.46 o 
   2  14   4        2.65       27.27     58.70 o 
   3  14   4      958.07     1463.80    156.69 o 
   4  14   4      235.58      264.23     68.84 o 
   5  14   4        2.03      -16.25     73.74 o 
   6  14   4      177.86      125.43     93.03 o 
   7  14   4      239.39       18.75    159.36 o 
   8  14   4       47.57      468.68    206.22 o 
   1  15   4       48.23       33.27     64.40 o 
   2  15   4      105.88       96.71     63.39 o 
   3  15   4      167.55      178.68     68.54 o 
   4  15   4        0.04      -52.83     52.83 o 
   5  15   4      402.69      429.66    119.75 o 
   6  15   4       49.54      -32.96     74.98 o 
   7  15   4       17.24       51.55    159.35 o 
   0  16   4     3183.82     3334.48    434.42 o 
   1  16   4      336.77      268.58     76.52 o 
   2  16   4      359.58      357.86     85.33 o 
   3  16   4       84.63       -4.97     60.86 o 
   4  16   4      176.01      201.13     74.42 o 
   5  16   4       21.54      -26.21     81.18 o 
   6  16   4      216.77       73.53     86.59 o 
   7  16   4        2.86      -18.75    149.98 o 
   1  17   4      588.04      563.33     99.14 o 
   2  17   4      710.98      743.54    186.06 o 
   3  17   4      289.96      367.80     85.92 o 
   4  17   4      111.23       89.05     65.66 o 
   5  17   4       16.75      -40.25     62.70 o 
   6  17   4       79.11       26.21     63.93 o 
   0  18   4      377.83      439.84    178.11 o 
   1  18   4       91.89      -60.70     60.70 o 
   2  18   4       19.20      -62.78     62.78 o 
   3  18   4       82.59       40.93     67.80 o 
   4  18   4       49.19      -67.65    114.33 o 
   5  18   4        0.18      -61.08     61.08 o 
   1  19   4        0.05      -49.22     58.99 o 
   2  19   4      122.30       71.44     79.83 o 
   3  19   4       30.56       12.27     67.25 o 
   1   1   5    27503.55    26026.18   1388.31 o 
   2   1   5      562.79      515.26     33.36 o 
   3   1   5     5057.41     4737.83    254.92 o 
   4   1   5     2372.73     2289.12    134.10 o 
   5   1   5    14284.73    13023.14    735.43 o 
   6   1   5     2526.34     2235.13    133.28 o 
   7   1   5     1149.55     1299.49     84.17 o 
   8   1   5      335.95      410.95     49.68 o 
   9   1   5     1406.55     1804.41    136.41 o 
  10   1   5      123.79       83.22     43.23 o 
  11   1   5       17.99      -44.41     44.41 o 
   0   2   5     2117.79     2025.39    147.52 o 
   1   2   5    26791.95    23876.88   1352.71 o 
   2   2   5    14419.42    13672.81    727.59 o 
   3   2   5    26485.84    24381.97   1238.62 o 
   4   2   5    12628.54    11622.77    657.23 o 
   5   2   5      891.25      827.28     52.09 o 
   6   2   5     5137.86     4743.88    274.09 o 
   7   2   5     4987.64     4448.08    257.74 o 
   8   2   5     1720.83     1797.41    131.02 o 
   9   2   5     1278.43     1555.27    122.97 o 
  10   2   5       71.24      104.74     44.08 o 
  11   2   5       73.63       44.61     53.19 o 
   1   3   5     7045.29     6757.34    543.41 o 
   2   3   5       92.22       50.79     15.38 o 
   3   3   5     4940.17     4447.38    256.76 o 
   4   3   5     1584.33     1231.50     70.58 o 
   5   3   5     1395.39     1284.39     74.41 o 
   6   3   5     1653.04     1652.00     95.03 o 
   7   3   5      118.00      104.21     27.40 o 
   8   3   5        7.01      -16.59     30.58 o 
   9   3   5       20.30      -33.15     34.62 o 
  10   3   5        1.36      -21.23     40.61 o 
  11   3   5       91.58      116.95     63.25 o 
   0   4   5       65.66       46.87     16.32 o 
   1   4   5     1989.79     2019.78    194.77 o 
   2   4   5     1453.95     1370.74     96.40 o 
   3   4   5    14758.24    13333.25    869.42 o 
   4   4   5     2773.42     2622.74    162.36 o 
   5   4   5      337.16      432.94     39.99 o 
   6   4   5       56.55       41.12     21.96 o 
   7   4   5     2275.62     2141.54    148.81 o 
   8   4   5        9.34      -29.94     29.94 o 
   9   4   5        1.30      -37.02     37.02 o 
  10   4   5      559.63      635.16     85.08 o 
  11   4   5       13.13      -49.70     49.70 o 
   1   5   5    39380.48    48052.81   4394.25 o 
   2   5   5    10935.04    10228.48    680.79 o 
   3   5   5     4811.17     4042.25    272.30 o 
   4   5   5       53.33       83.69     19.15 o 
   5   5   5    16544.60    15150.91   1097.02 o 
   6   5   5      279.14      260.00     41.13 o 
   7   5   5     1158.88     1288.15    136.82 o 
   8   5   5      574.21      656.46     64.60 o 
   9   5   5      381.90      410.20     60.69 o 
  10   5   5       37.85       26.05     43.48 o 
  11   5   5      279.70      241.41     63.22 o 
   0   6   5     8012.35    12222.74   2102.18 o 
   1   6   5    11173.09    13211.40   1522.50 o 
   2   6   5     2322.72     2180.86    147.71 o 
   3   6   5    12801.50    12781.11    938.63 o 
   4   6   5     5589.57     5056.76    367.19 o 
   5   6   5      511.19      635.63     52.38 o 
   6   6   5     2791.96     2788.14    174.50 o 
   7   6   5      696.13      831.77     73.49 o 
   8   6   5      429.38      430.36     62.06 o 
   9   6   5      376.38      338.72     58.15 o 
  10   6   5       37.90      -44.04     54.65 o 
  11   6   5       34.46       62.48     54.31 o 
   1   7   5      326.25      577.93     63.42 o 
   2   7   5     3817.56     3732.46    248.35 o 
   3   7   5     1459.68     1443.08     96.96 o 
   4   7   5      848.58     1008.39     75.10 o 
   5   7   5     1970.05     1847.53    118.92 o 
   6   7   5     1230.77     1258.96     88.13 o 
   7   7   5       59.70       34.68     33.89 o 
   8   7   5      273.30      260.09     40.55 o 
   9   7   5       13.46      -39.64     49.92 o 
  10   7   5        0.52      -11.99     44.07 o 
  11   7   5       12.25      -52.75     52.75 o 
   0   8   5    12956.47    16066.54   2085.63 o 
   1   8   5     2292.30     3220.97    268.08 o 
   2   8   5      652.04      710.26     80.79 o 
   3   8   5    13681.81    12679.67   1036.07 o 
   4   8   5       46.80       44.58     24.05 o 
   5   8   5      512.15      564.46     52.88 o 
   6   8   5      355.80      423.65     42.38 o 
   7   8   5     3189.42     3186.82    261.39 o 
   8   8   5      104.72       65.91     35.95 o 
   9   8   5      104.38       23.41     42.94 o 
  10   8   5      312.19      334.17     78.60 o 
   1   9   5    11377.30    14210.12   1318.14 o 
   2   9   5     6216.06     7226.96    673.78 o 
   3   9   5      572.75      558.47     56.98 o 
   4   9   5      317.09      412.25     49.62 o 
   5   9   5     9434.99     8821.96    744.67 o 
   6   9   5        6.82       26.34     32.69 o 
   7   9   5      198.79      181.71     43.48 o 
   8   9   5      456.19      479.54     80.76 o 
   9   9   5      262.23      342.96     69.35 o 
  10   9   5        1.60      -41.04     58.14 o 
   0  10   5     1535.32     1864.78    191.53 o 
   1  10   5        2.71      -25.60     36.40 o 
   2  10   5      138.70      117.28     48.73 o 
   3  10   5       26.68       22.40     38.87 o 
   4  10   5     1038.48     1417.75    124.83 o 
   5  10   5      200.00      229.57     52.03 o 
   6  10   5       77.79       83.28     34.60 o 
   7  10   5        0.81      -25.96     36.30 o 
   8  10   5        7.78       -0.53     38.93 o 
   9  10   5        6.14      -29.17     70.95 o 
  10  10   5       89.68      161.81     86.88 o 
   1  11   5     3525.95     4206.91    317.98 o 
   2  11   5     2539.44     2811.88    217.61 o 
   3  11   5        9.99      -40.26     40.26 o 
   4  11   5      239.57      280.93     54.65 o 
   5  11   5     2595.00     2349.44    183.76 o 
   6  11   5        0.29      -37.70     37.70 o 
   7  11   5       39.40       -5.47     43.46 o 
   8  11   5      169.20      111.44     52.05 o 
   9  11   5       98.78       77.29     71.72 o 
   0  12   5     5674.82     7301.95    709.25 o 
   1  12   5     1196.83     1668.85    133.69 o 
   2  12   5       17.62       -7.59     53.61 o 
   3  12   5     7481.84     7856.76    580.61 o 
   4  12   5      129.98      116.85     49.29 o 
   5  12   5        0.05      -12.24     43.09 o 
   6  12   5       35.82       -6.28     45.18 o 
   7  12   5     1124.49      998.01    180.48 o 
   8  12   5        0.53       18.11    121.77 o 
   9  12   5       54.26      180.69     82.36 o 
   1  13   5      503.50      664.54     74.04 o 
   2  13   5     2438.57     2636.87    190.11 o 
   3  13   5      481.73      555.40     84.13 o 
   4  13   5       25.71      -41.81     41.81 o 
   5  13   5      586.66      626.86     80.70 o 
   6  13   5       33.68        0.52     51.78 o 
   7  13   5       61.33      119.66     66.58 o 
   8  13   5      241.96      171.91     66.30 o 
   0  14   5       20.28       15.03     58.02 o 
   1  14   5      559.54      783.87     82.09 o 
   2  14   5     1178.87     1625.92    158.64 o 
   3  14   5     1654.72     1878.62    160.37 o 
   4  14   5        1.43      -43.47     50.71 o 
   5  14   5        0.03       -2.37     54.94 o 
   6  14   5       92.64        3.28     65.34 o 
   7  14   5       16.82      -84.09     84.09 o 
   8  14   5       25.50       10.34     89.71 o 
   1  15   5     1873.85     2266.32    225.38 o 
   2  15   5      567.33     1069.20    158.73 o 
   3  15   5      403.43      465.14     85.25 o 
   4  15   5      177.90      348.37     76.99 o 
   5  15   5      309.37      260.47    131.94 o 
   6  15   5       45.14       -2.57     83.30 o 
   7  15   5       62.03        0.00    173.41 o 
   0  16   5      697.04      818.63    164.04 o 
   1  16   5      464.87      599.49    102.16 o 
   2  16   5      121.17       59.71     64.35 o 
   3  16   5      550.86      601.79    139.37 o 
   4  16   5      164.94       74.38     59.95 o 
   5  16   5       69.99       24.00     62.14 o 
   6  16   5       12.68      -35.15     89.48 o 
   1  17   5      307.86      239.55     81.37 o 
   2  17   5       79.00      -42.93     72.84 o 
   3  17   5       37.96       -1.86     63.01 o 
   4  17   5       44.67      -19.72     60.20 o 
   5  17   5        5.72       11.24     66.71 o 
   6  17   5        1.14       39.14     86.57 o 
   0  18   5        3.39       57.86     94.57 o 
   1  18   5      648.27      591.11    125.16 o 
   2  18   5      551.37      362.47     87.95 o 
   3  18   5      108.67      124.17     74.92 o 
   4  18   5       30.87      -34.55     63.20 o 
   1  19   5      227.86       76.74     72.90 o 
   2  19   5        5.55       -0.73     63.68 o 
   3  19   5       85.48       61.93     67.07 o 
   0   0   6     5037.70     4572.15    428.01 o 
   1   0   6    20118.85    20374.17   1443.30 o 
   2   0   6    15743.58    14676.30   1048.96 o 
   3   0   6    20947.90    20368.95   1623.16 o 
   4   0   6    27392.04    26028.89   2078.23 o 
   5   0   6      354.17      374.82     48.37 o 
   6   0   6     6914.89     6623.77    535.42 o 
   7   0   6     1759.76     1587.72    139.36 o 
   8   0   6      292.57      391.06     72.03 o 
   9   0   6     2148.52     2413.20    242.49 o 
  10   0   6      607.64      552.33     96.30 o 
  11   0   6      232.87      394.25    148.16 o 
   1   1   6     1704.20     1419.30     70.74 o 
   2   1   6    20025.10    18983.84   1008.77 o 
   3   1   6     6221.97     5359.74    288.02 o 
   4   1   6     9342.69     8824.21    501.25 o 
   5   1   6      948.37     1102.62     71.74 o 
   6   1   6     4102.19     4154.44    241.14 o 
   7   1   6       50.39       52.91     23.95 o 
   8   1   6     1532.59     1638.50    125.00 o 
   9   1   6      256.28      382.57     54.22 o 
  10   1   6        5.91       22.77     38.80 o 
  11   1   6       22.30       49.69     51.11 o 
   0   2   6     1478.94     1429.89    106.46 o 
   1   2   6     2072.40     1610.02     84.32 o 
   2   2   6     4111.23     4064.47    199.83 o 
   3   2   6       59.79       73.21     12.61 o 
   4   2   6     2505.34     2475.64    129.61 o 
   5   2   6        2.52       -7.95     15.21 o 
   6   2   6      511.25      643.74     50.43 o 
   7   2   6      557.33      761.92     59.22 o 
   8   2   6      439.12      559.58     56.23 o 
   9   2   6       39.25       -3.93     33.38 o 
  10   2   6      293.04      411.56     63.75 o 
  11   2   6       15.01      -20.73     51.36 o 
   1   3   6     3236.02     3085.20    166.80 o 
   2   3   6    24800.81    24054.31   1729.92 o 
   3   3   6      560.14      626.22     36.71 o 
   4   3   6    16228.35    15559.46    834.42 o 
   5   3   6     7102.99     6606.06    376.74 o 
   6   3   6     4229.01     3990.39    231.65 o 
   7   3   6      324.63      317.64     37.64 o 
   8   3   6     4738.94     4719.75    313.69 o 
   9   3   6      259.61      289.73     52.20 o 
  10   3   6       33.67       23.13     41.29 o 
  11   3   6      147.12      210.16     76.00 o 
   0   4   6      843.57      786.21     81.90 o 
   1   4   6    24448.91    23742.90   2211.36 o 
   2   4   6     1918.67     1424.26     92.79 o 
   3   4   6     6351.25     6121.83    404.60 o 
   4   4   6     5312.15     4556.57    280.96 o 
   5   4   6       88.41       43.76     20.26 o 
   6   4   6     7118.17     6609.87    432.50 o 
   7   4   6     1742.35     1723.06    124.41 o 
   8   4   6     1445.79     1712.69    125.75 o 
   9   4   6      747.27      916.47    135.23 o 
  10   4   6      105.09       72.27     74.25 o 
  11   4   6       79.19       74.75     55.88 o 
   1   5   6      212.05      340.82     59.39 o 
   2   5   6      119.20       84.74     19.02 o 
   3   5   6     2035.12     1786.82    122.58 o 
   4   5   6     1459.43     1241.76     77.78 o 
   5   5   6      684.27      822.32     70.39 o 
   6   5   6     2414.13     2383.33    164.40 o 
   7   5   6      288.74      418.82     49.46 o 
   8   5   6       74.36       52.73     32.74 o 
   9   5   6       27.40       45.37     37.16 o 
  10   5   6        3.79       -5.89     41.45 o 
  11   5   6        1.09        3.04     98.12 o 
   1   6   6     1146.64     1136.69    105.46 o 
   2   6   6      959.10     1394.29     90.94 o 
   3   6   6     2918.07     2565.68    177.20 o 
   4   6   6     3679.77     3406.15    231.22 o 
   5   6   6      142.96      181.17     28.94 o 
   6   6   6     6020.50     5926.07    387.69 o 
   7   6   6      775.72      958.90     82.32 o 
   8   6   6       52.67       37.20     34.02 o 
   9   6   6        0.11       19.14     35.69 o 
  10   6   6      604.23      714.75     77.52 o 
  11   6   6        3.00       -4.27     46.94 o 
   1   7   6     5072.25     5097.36    419.99 o 
   2   7   6    13799.96    13616.38    977.97 o 
   3   7   6      132.89      154.34     25.64 o 
   4   7   6     1508.10     1472.17     98.52 o 
   5   7   6     7399.21     6583.34    433.83 o 
   6   7   6     2707.89     2584.05    176.19 o 
   7   7   6      583.01      500.27     62.35 o 
   8   7   6     2244.89     2414.57    168.73 o 
   9   7   6      294.16      453.59     94.32 o 
  10   7   6       13.72      -35.28     54.15 o 
   0   8   6      386.95      574.38     98.77 o 
   1   8   6     1766.61     1796.89    141.48 o 
   2   8   6      329.60      432.56     52.60 o 
   3   8   6      329.48      353.80     53.16 o 
   4   8   6      805.60      985.18     75.61 o 
   5   8   6       35.00      -18.53     22.98 o 
   6   8   6        0.51      -33.54     33.54 o 
   7   8   6     1024.10     1106.27     93.42 o 
   8   8   6       70.51      -17.37     33.68 o 
   9   8   6        0.02      -48.40     48.40 o 
  10   8   6       43.41       16.99     61.56 o 
   1   9   6     1633.45     1890.93    148.63 o 
   2   9   6     2314.27     2453.64    207.38 o 
   3   9   6      115.12       90.94     38.82 o 
   4   9   6       92.55       65.15     31.45 o 
   5   9   6     1015.17     1180.87     97.33 o 
   6   9   6       95.01      104.09     36.60 o 
   7   9   6       25.12       23.89     37.17 o 
   8   9   6      507.97      476.32     68.72 o 
   9   9   6       48.56       21.80     52.59 o 
  10   9   6       46.15       25.05     59.53 o 
   0  10   6    22417.97    25630.10   3076.72 o 
   1  10   6       99.96      188.59     67.36 o 
   2  10   6      493.71      669.47    115.23 o 
   3  10   6     4773.91     4325.07    365.22 o 
   4  10   6     2877.69     2816.81    216.58 o 
   5  10   6       63.97       29.85     39.11 o 
   6  10   6     1625.37     1560.17    291.49 o 
   7  10   6     1042.20     1197.77    140.96 o 
   8  10   6       46.33       34.82     71.03 o 
   9  10   6       29.26      -31.85     64.67 o 
  10  10   6      668.07      808.45    154.15 o 
   1  11   6      590.51      942.91    113.51 o 
   2  11   6     3972.10     5001.21    417.12 o 
   3  11   6       25.32      -40.40     40.40 o 
   4  11   6      653.57      800.47     88.42 o 
   5  11   6     3007.50     2698.35    211.81 o 
   6  11   6      252.68       93.30     59.88 o 
   7  11   6       14.48       -7.75     45.21 o 
   8  11   6      386.35      312.73     68.94 o 
   9  11   6       59.54      -12.26     73.59 o 
   0  12   6        0.10      -50.37     52.19 o 
   1  12   6     1306.25     1519.45    124.22 o 
   2  12   6       73.36      102.02     47.15 o 
   3  12   6       17.42      -45.50     56.10 o 
   4  12   6       26.21      -20.21     44.82 o 
   5  12   6      384.27      407.59     66.96 o 
   6  12   6      392.41      325.68     78.56 o 
   7  12   6        2.98      -26.34     43.64 o 
   8  12   6       10.34      -24.44     53.88 o 
   9  12   6        2.57      -59.01    119.76 o 
   1  13   6      769.86     1081.32    100.53 o 
   2  13   6     1228.76     1541.94    129.97 o 
   3  13   6       56.40      123.82     51.82 o 
   4  13   6      400.08      403.05     98.43 o 
   5  13   6      508.92      589.75     79.24 o 
   6  13   6      106.91       63.24     91.15 o 
   7  13   6       12.60      -47.35     47.35 o 
   8  13   6      358.03      296.02     70.40 o 
   0  14   6     1578.30     1879.14    210.18 o 
   1  14   6      204.09      285.00     53.81 o 
   2  14   6        0.95      -38.87     39.28 o 
   3  14   6     1290.38     1394.28    171.86 o 
   4  14   6     1209.01     1317.91    134.48 o 
   5  14   6       10.97        0.55     48.69 o 
   6  14   6      111.26       66.75     66.85 o 
   7  14   6      302.11      231.84     92.09 o 
   8  14   6        3.30      -56.22     56.22 o 
   1  15   6      124.89       83.18     68.85 o 
   2  15   6      313.53      336.60     77.63 o 
   3  15   6        2.67      -30.69     58.29 o 
   4  15   6      337.41      249.62     85.95 o 
   5  15   6       59.34        0.99    117.97 o 
   6  15   6        0.12      145.29    121.86 o 
   7  15   6       20.23      -42.18    131.23 o 
   0  16   6      150.53      176.57    101.04 o 
   1  16   6      357.87      323.52     80.11 o 
   2  16   6      412.83      479.71    114.33 o 
   3  16   6       36.59      -58.86     58.86 o 
   4  16   6      300.46      191.99    102.21 o 
   5  16   6        5.78      -33.20     67.65 o 
   6  16   6      114.83     -135.92    135.92 o 
   1  17   6      342.44      384.83    105.54 o 
   2  17   6      394.37      324.84     77.78 o 
   3  17   6       33.46      -11.29     65.39 o 
   4  17   6      170.10       52.29     63.07 o 
   5  17   6       43.33      -83.04     83.04 o 
   0  18   6      261.93      140.07    104.91 o 
   1  18   6       11.42      -67.01     67.01 o 
   2  18   6       91.41       14.51     62.07 o 
   3  18   6       20.62       80.87     69.57 o 
   4  18   6       54.94      -37.18     83.88 o 
   1  19   6       57.00      -18.02     71.71 o 
   2  19   6       10.22      -20.27     64.56 o 
   1   1   7    38148.91    39075.07   1965.27 o 
   2   1   7    41991.67    42582.95   2143.22 o 
   3   1   7      454.16      521.28     35.95 o 
   4   1   7     3285.87     2637.31    153.63 o 
   5   1   7     7960.12     7498.97    427.07 o 
   6   1   7     1789.34     1768.17    107.84 o 
   7   1   7     2001.79     2154.76    130.01 o 
   8   1   7     1119.04     1269.58     86.29 o 
   9   1   7      788.15     1122.21     98.43 o 
  10   1   7      482.36      532.98     66.86 o 
  11   1   7      333.77      430.42     65.10 o 
   0   2   7    29909.59    27394.46   1955.85 o 
   1   2   7    13265.22    11427.28    553.75 o 
   2   2   7       71.10       35.72     11.12 o 
   3   2   7    11591.38    11175.42    594.47 o 
   4   2   7    14439.75    13435.60    759.89 o 
   5   2   7      236.82      228.41     27.40 o 
   6   2   7     6190.82     5831.86    334.82 o 
   7   2   7      576.35      616.42     52.86 o 
   8   2   7      271.84      354.54     45.38 o 
   9   2   7     1273.23     1651.42    136.97 o 
  10   2   7       70.88       12.99     46.33 o 
  11   2   7      551.58      688.15    107.25 o 
   1   3   7    16875.53    15539.51    828.32 o 
   2   3   7      939.66      847.05     50.75 o 
   3   3   7      983.02      868.12     50.23 o 
   4   3   7     1842.61     1489.11     80.87 o 
   5   3   7      168.13      172.49     34.90 o 
   6   3   7      648.32      822.36     60.38 o 
   7   3   7     1628.00     1698.51    105.65 o 
   8   3   7      496.07      472.46     51.08 o 
   9   3   7      273.17      264.10     51.99 o 
  10   3   7        9.32      -36.97     44.53 o 
  11   3   7      198.37      203.97     62.19 o 
   0   4   7    31814.44    32622.47   3041.71 o 
   1   4   7     1475.23     1474.42     94.24 o 
   2   4   7     1318.66     1090.36     77.00 o 
   3   4   7    11441.67    10240.39    621.06 o 
   4   4   7     5498.45     5094.97    275.00 o 
   5   4   7     1135.29     1222.39     92.04 o 
   6   4   7     2770.29     2710.69    184.59 o 
   7   4   7     1937.32     1817.34    121.46 o 
   8   4   7       69.18       49.23     33.90 o 
   9   4   7      235.44      289.47     55.68 o 
  10   4   7       70.29       30.64     46.07 o 
  11   4   7        4.49      -50.27     50.27 o 
   1   5   7    24157.70    23890.90   2226.41 o 
   2   5   7    24794.58    25385.02   1861.93 o 
   3   5   7      974.55     1022.90     76.06 o 
   4   5   7     1150.99     1240.02     79.04 o 
   5   5   7     9681.37     9203.55    557.13 o 
   6   5   7     2207.56     2113.46    146.66 o 
   7   5   7      251.04      257.56     49.57 o 
   8   5   7     1995.14     2175.33    155.02 o 
   9   5   7      987.10     1075.90    108.32 o 
  10   5   7        1.70        1.92     41.85 o 
  11   5   7      125.38       49.22     59.52 o 
   0   6   7       84.33      146.43     54.61 o 
   1   6   7    12652.27    11452.27   1325.40 o 
   2   6   7     1631.32     1647.23    106.89 o 
   3   6   7     1069.00     1015.79     66.79 o 
   4   6   7     8066.19     7533.59    623.48 o 
   5   6   7      800.80      916.53     71.79 o 
   6   6   7      300.77      332.64     43.89 o 
   7   6   7      392.23      442.35     65.94 o 
   8   6   7       11.52      -34.03     34.03 o 
   9   6   7      233.39      245.48     54.31 o 
  10   6   7      118.78      126.01     54.58 o 
   1   7   7     2417.38     2613.98    218.63 o 
   2   7   7     2333.62     2306.93    146.38 o 
   3   7   7     3929.40     3820.43    238.02 o 
   4   7   7      343.33      362.15     37.40 o 
   5   7   7     2375.82     2269.18    133.25 o 
   6   7   7       11.81        3.64     28.30 o 
   7   7   7        1.07       -8.60     30.67 o 
   8   7   7      175.89      202.19     43.06 o 
   9   7   7        5.39       47.82     44.88 o 
  10   7   7        9.42       -4.54     51.90 o 
   1   8   7      142.70      127.12     40.37 o 
   2   8   7     1234.35     1431.27    121.55 o 
   3   8   7    13199.30    12179.31   1172.52 o 
   4   8   7     7215.37     7197.90    530.22 o 
   5   8   7      518.05      578.63     55.27 o 
   6   8   7     1529.58     1597.31    126.66 o 
   7   8   7     3532.77     3629.52    309.38 o 
   8   8   7        5.98      -37.78     37.78 o 
   9   8   7       23.41       79.60     53.52 o 
  10   8   7      253.66      143.22     92.76 o 
   1   9   7     3415.98     3520.94    296.40 o 
   2   9   7     2975.11     2990.25    230.53 o 
   3   9   7       94.64      167.51     46.74 o 
   4   9   7      116.32       59.27     40.69 o 
   5   9   7     4362.57     4172.03    287.03 o 
   6   9   7      710.89      789.01    105.62 o 
   7   9   7        5.76      -35.07     35.07 o 
   8   9   7      350.61      393.45     79.19 o 
   9   9   7      269.23      334.12     90.93 o 
  10   9   7        0.17      -76.56     76.56 o 
   0  10   7       96.79      143.11     74.07 o 
   1  10   7        2.85      -35.41     35.41 o 
   2  10   7      921.08     1279.42    148.57 o 
   3  10   7     1023.94     1344.89    173.87 o 
   4  10   7      113.15       30.41     40.65 o 
   5  10   7        2.37       -5.54     40.66 o 
   6  10   7      181.46      103.29     46.57 o 
   7  10   7        2.19       35.29     46.47 o 
   8  10   7       43.91      -47.86     47.86 o 
   9  10   7        1.72      -68.15     68.15 o 
   1  11   7      595.27      815.45    119.04 o 
   2  11   7     4538.50     4841.21    362.27 o 
   3  11   7       70.66      -16.68     41.62 o 
   4  11   7       94.58       56.21     60.46 o 
   5  11   7     2216.04     2302.51    202.98 o 
   6  11   7       95.62       73.11     52.51 o 
   7  11   7      112.28       72.35     56.91 o 
   8  11   7      287.54      267.39     65.49 o 
   9  11   7       34.20      -81.20     81.20 o 
   0  12   7     2517.45     2618.82    266.45 o 
   1  12   7        3.11      -31.14     38.03 o 
   2  12   7       85.95       69.57     43.27 o 
   3  12   7     4168.72     3997.53    307.53 o 
   4  12   7      934.57     1235.89    131.22 o 
   5  12   7        3.26      -44.89     44.89 o 
   6  12   7      584.39      290.96     78.06 o 
   7  12   7      794.12      670.52    161.03 o 
   8  12   7      152.79      174.19     59.45 o 
   9  12   7        3.07       40.46     84.71 o 
   1  13   7      597.69      915.69    131.72 o 
   2  13   7       11.49      -22.28     54.25 o 
   3  13   7       98.26      130.07     54.87 o 
   4  13   7        5.56      -43.83     43.83 o 
   5  13   7     1171.93     1416.44    191.32 o 
   6  13   7      147.07      117.36     77.29 o 
   7  13   7       40.61       -4.97     52.72 o 
   8  13   7       17.54      -52.43     52.43 o 
   0  14   7       96.61      173.62     82.90 o 
   1  14   7      687.82      719.57     80.16 o 
   2  14   7      118.09       97.79     46.23 o 
   3  14   7        7.40      -14.91     43.80 o 
   4  14   7      119.15      127.02     53.55 o 
   5  14   7       24.96        4.09     55.47 o 
   6  14   7       47.14       61.22     70.25 o 
   7  14   7       11.85       72.34     66.29 o 
   8  14   7       33.20      -61.48     80.63 o 
   1  15   7      683.08      636.83     76.34 o 
   2  15   7      594.36      686.08     77.94 o 
   3  15   7      226.36      315.49     78.89 o 
   4  15   7      339.64      234.62     71.63 o 
   5  15   7      280.43      219.46     71.38 o 
   6  15   7      329.60      118.62     85.41 o 
   7  15   7       78.30       16.19     61.85 o 
   0  16   7        1.21      -38.60     98.42 o 
   1  16   7       29.79      -21.04     62.20 o 
   2  16   7        0.04      -41.14     55.93 o 
   3  16   7      489.48      578.60     93.32 o 
   4  16   7      103.43       -2.83     61.24 o 
   5  16   7        0.04      -33.18     81.08 o 
   6  16   7       24.06     -107.80    107.80 o 
   1  17   7       48.69       13.17     70.67 o 
   2  17   7        0.04      -63.70     63.70 o 
   3  17   7        6.89      -58.38     58.38 o 
   4  17   7       33.15       11.43     66.38 o 
   5  17   7      129.92      170.36     98.70 o 
   0  18   7      157.14       99.91    103.41 o 
   1  18   7      258.21      111.52     73.13 o 
   2  18   7       10.72       17.59     65.99 o 
   3  18   7      146.09      125.44     71.01 o 
   4  18   7       42.92       -5.44     76.66 o 
   1  19   7       98.35      225.42     79.19 o 
   2  19   7       66.87      -39.58     67.44 o 
   0   0   8    20761.06    21523.34   1996.87 o 
   1   0   8    27601.43    28780.58   2054.68 o 
   2   0   8     7972.11     7223.99    520.27 o 
   3   0   8     5798.32     5027.40    364.51 o 
   4   0   8      550.07      398.04     52.04 o 
   5   0   8     1518.18     1376.71    110.69 o 
   6   0   8     5368.17     5293.12    431.04 o 
   7   0   8     3373.32     3309.52    276.40 o 
   8   0   8     2876.77     3151.28    265.22 o 
   9   0   8       85.31      -44.14     48.26 o 
  10   0   8        9.14       28.03     60.55 o 
  11   0   8       16.04       57.98     70.06 o 
   1   1   8     8089.85     7442.73    361.41 o 
   2   1   8     5039.40     4854.89    237.48 o 
   3   1   8     1304.83     1203.21     70.34 o 
   4   1   8     2398.65     2205.05    131.69 o 
   5   1   8     4718.99     4551.73    261.93 o 
   6   1   8     2925.35     2995.45    177.38 o 
   7   1   8        4.31      -23.89     23.89 o 
   8   1   8        1.14      -28.12     28.12 o 
   9   1   8      111.30      152.69     42.58 o 
  10   1   8      210.35      276.10     52.95 o 
  11   1   8       30.51      -16.38     46.12 o 
   0   2   8      480.01      573.49     50.45 o 
   1   2   8     5265.97     4457.63    216.57 o 
   2   2   8        7.97       -2.23     10.45 o 
   3   2   8      249.06      268.17     25.70 o 
   4   2   8       13.11      -12.25     14.24 o 
   5   2   8      315.22      362.55     37.21 o 
   6   2   8       28.06       16.85     24.52 o 
   7   2   8      406.21      463.67     45.02 o 
   8   2   8      264.76      264.28     39.55 o 
   9   2   8        6.95        2.89     38.55 o 
  10   2   8       40.39      -14.43     43.37 o 
  11   2   8        5.34      -51.69     51.69 o 
   1   3   8    15134.87    13665.62    726.92 o 
   2   3   8     9414.91     8394.82    427.57 o 
   3   3   8     4726.47     4442.74    242.74 o 
   4   3   8     4268.62     4265.61    229.78 o 
   5   3   8     8201.55     7838.22    445.89 o 
   6   3   8     1407.10     1379.60    100.23 o 
   7   3   8      143.54      152.31     30.93 o 
   8   3   8      408.04      450.10     47.90 o 
   9   3   8      274.93      529.80     71.42 o 
  10   3   8      125.43       79.67     51.34 o 
  11   3   8       44.79       23.49     55.92 o 
   0   4   8     4146.07     4476.56    360.69 o 
   1   4   8     2336.92     2212.13    128.96 o 
   2   4   8    15200.12    14667.68   1045.47 o 
   3   4   8     6387.62     5523.70    298.27 o 
   4   4   8     3700.04     3552.45    191.95 o 
   5   4   8     1286.82     1416.18     96.19 o 
   6   4   8      500.60      531.15     54.45 o 
   7   4   8      679.57      695.40     75.36 o 
   8   4   8      328.39      490.06     60.66 o 
   9   4   8       31.34       51.41     43.13 o 
  10   4   8       97.56       25.91     49.54 o 
  11   4   8       36.24      -54.38     56.83 o 
   1   5   8        2.19      -12.64     12.64 o 
   2   5   8       43.88       -5.19     14.07 o 
   3   5   8      107.01       82.26     19.45 o 
   4   5   8     3761.16     3314.87    204.87 o 
   5   5   8      272.88      303.73     39.41 o 
   6   5   8      832.11     1114.04     91.68 o 
   7   5   8        6.26      -28.20     28.20 o 
   8   5   8       48.80       13.12     36.03 o 
   9   5   8       47.42      119.99     48.58 o 
  10   5   8       19.52      -49.47     49.47 o 
  11   5   8        7.48     -140.60    159.35 o 
   0   6   8     8349.08     7778.69    900.99 o 
   1   6   8    11322.96    11121.69    808.68 o 
   2   6   8      102.25      114.60     21.55 o 
   3   6   8     8298.51     7915.35    485.43 o 
   4   6   8     1087.71     1093.56     74.18 o 
   5   6   8      390.12      487.87     51.13 o 
   6   6   8       96.48       62.41     30.21 o 
   7   6   8      375.60      451.13     57.82 o 
   8   6   8        5.20      -20.22     32.56 o 
   9   6   8      252.87      334.13     60.89 o 
  10   6   8      473.27      562.63    146.73 o 
   1   7   8     5387.35     5218.50    430.70 o 
   2   7   8    18055.96    17315.63   1410.11 o 
   3   7   8     2229.02     2609.62    153.30 o 
   4   7   8     2474.09     2541.63    150.07 o 
   5   7   8     2982.04     2893.98    193.67 o 
   6   7   8       18.72      -24.32     27.64 o 
   7   7   8       46.53       -9.60     30.80 o 
   8   7   8      965.11     1157.20    127.88 o 
   9   7   8      405.79      336.12     97.42 o 
  10   7   8        7.20       11.05     58.91 o 
   0   8   8      598.27      947.94    143.93 o 
   1   8   8        6.57      -35.57     35.57 o 
   2   8   8     2181.04     2344.57    181.58 o 
   3   8   8      579.87      583.58     69.92 o 
   4   8   8      145.54      169.51     33.50 o 
   5   8   8        0.13      -30.07     30.07 o 
   6   8   8       81.18       43.75     34.11 o 
   7   8   8      274.62      229.95     64.13 o 
   8   8   8       80.59       90.53     42.30 o 
   9   8   8        0.38      -54.81     54.81 o 
  10   8   8       13.17      -62.72     62.72 o 
   1   9   8     2954.52     2944.94    224.59 o 
   2   9   8     1827.50     1869.11    152.15 o 
   3   9   8      706.53     1121.41    132.98 o 
   4   9   8      883.98     1025.14     91.45 o 
   5   9   8      386.01      346.30     61.99 o 
   6   9   8       98.20      -24.58     43.28 o 
   7   9   8      105.60       99.93     50.09 o 
   8   9   8      117.09       39.53     46.59 o 
   9   9   8       33.74       13.65    106.15 o 
  10   9   8       15.98      -66.90     75.69 o 
   0  10   8    14185.21    15937.60   1845.91 o 
   1  10   8     3930.14     4213.93    315.54 o 
   2  10   8       23.19      -33.15     37.12 o 
   3  10   8     4414.86     3715.49    317.41 o 
   4  10   8      398.81      449.36     67.59 o 
   5  10   8      314.24      277.68     58.49 o 
   6  10   8      656.02      452.78    113.66 o 
   7  10   8      553.27      726.98    127.87 o 
   8  10   8       19.51       82.25     59.60 o 
   9  10   8       31.06      -10.06     73.64 o 
   1  11   8      390.40      443.58     94.98 o 
   2  11   8     6615.60     7096.75    526.75 o 
   3  11   8      137.23      121.34     48.31 o 
   4  11   8      192.59      240.04     55.55 o 
   5  11   8      391.20      315.72     78.48 o 
   6  11   8        1.13      -46.35     46.35 o 
   7  11   8        3.18      -45.23     45.23 o 
   8  11   8      225.49       59.99     54.01 o 
   9  11   8       97.64      -28.74     74.34 o 
   0  12   8     1033.94     1307.95    171.26 o 
   1  12   8       46.93        8.25     62.22 o 
   2  12   8     1159.78     1503.56    137.03 o 
   3  12   8      335.22      320.90     60.64 o 
   4  12   8      629.74      755.22    132.82 o 
   5  12   8        8.22      -42.42     54.83 o 
   6  12   8      147.37      122.24     56.17 o 
   7  12   8        0.65       21.67     52.19 o 
   8  12   8       19.07       30.18     55.55 o 
   1  13   8     1951.74     2043.78    155.47 o 
   2  13   8      569.14      509.03     72.30 o 
   3  13   8      230.05      243.16     57.49 o 
   4  13   8      221.80      188.20     80.54 o 
   5  13   8     1094.70      766.00    230.48 o 
   6  13   8       21.30      -47.24     47.24 o 
   7  13   8        0.15      -46.66     46.66 o 
   8  13   8       57.22       88.07     58.18 o 
   0  14   8     5497.83     5206.95    516.65 o 
   1  14   8      897.17      967.45     97.11 o 
   2  14   8        8.23      -41.29     41.29 o 
   3  14   8      115.84       81.84     48.62 o 
   4  14   8      197.27      165.35     60.59 o 
   5  14   8        0.21      -42.39     54.94 o 
   6  14   8      272.67       61.65     90.65 o 
   7  14   8      166.46      131.75     63.99 o 
   1  15   8        4.94        4.31     45.33 o 
   2  15   8      242.00      178.00     62.52 o 
   3  15   8       11.38       40.52     50.26 o 
   4  15   8      110.13      141.63     54.09 o 
   5  15   8        7.88      -19.72     57.15 o 
   6  15   8       47.39      -49.52     76.01 o 
   7  15   8        0.74      -72.63     72.63 o 
   0  16   8      141.79      108.83     94.40 o 
   1  16   8      547.05      439.96     91.26 o 
   2  16   8       94.73       -4.96     63.61 o 
   3  16   8      349.30      332.32     89.43 o 
   4  16   8      127.76      -50.46     63.06 o 
   5  16   8        0.99      -37.49    107.80 o 
   6  16   8      222.04      -42.18    135.92 o 
   1  17   8      254.41      193.18     73.78 o 
   2  17   8      139.18       15.83     89.30 o 
   3  17   8       27.52      -18.78     94.04 o 
   4  17   8      319.85      404.83    147.48 o 
   5  17   8      193.08       39.89     76.57 o 
   0  18   8       59.42      130.81    104.89 o 
   1  18   8       10.87      -64.02     64.02 o 
   2  18   8       75.80       49.25     69.12 o 
   3  18   8       32.79      102.54     71.27 o 
   1  19   8       60.29      121.70    101.04 o 
   1   1   9    11804.78    11693.95    568.65 o 
   2   1   9    17864.53    16757.72    811.64 o 
   3   1   9     2406.49     2345.87    130.30 o 
   4   1   9      349.28      304.74     41.24 o 
   5   1   9     1157.10     1292.91     85.87 o 
   6   1   9      942.82     1045.59     75.27 o 
   7   1   9        1.83       -1.77     26.76 o 
   8   1   9      253.31      300.48     41.78 o 
   9   1   9       81.09       73.98     41.53 o 
  10   1   9      186.25      260.46     56.48 o 
  11   1   9      151.72      266.71     60.91 o 
   0   2   9    42745.89    39025.67   2780.62 o 
   1   2   9    14833.54    14009.61    708.04 o 
   2   2   9     3361.86     3382.35    174.52 o 
   3   2   9     2400.32     2113.66    118.12 o 
   4   2   9     4521.32     4228.85    243.52 o 
   5   2   9       23.76      -12.90     23.87 o 
   6   2   9      476.43      561.19     49.59 o 
   7   2   9       53.43        8.51     25.69 o 
   8   2   9       13.54      -29.32     29.68 o 
   9   2   9      330.66      366.34     53.05 o 
  10   2   9      639.91      847.06     82.08 o 
  11   2   9       90.18       83.27     61.14 o 
   1   3   9     1896.54     1758.52     98.36 o 
   2   3   9     6476.43     5726.53    308.29 o 
   3   3   9     1047.68      867.14     48.88 o 
   4   3   9      316.76      362.20     33.53 o 
   5   3   9      109.40       96.51     27.69 o 
   6   3   9       25.66       11.05     25.25 o 
   7   3   9      148.16      150.18     33.43 o 
   8   3   9       41.46        1.62     30.35 o 
   9   3   9      366.57      326.36     68.49 o 
  10   3   9       37.33       46.93     51.47 o 
  11   3   9        0.07      -77.86     84.65 o 
   0   4   9     4309.31     3981.43    323.79 o 
   1   4   9     7168.44     6707.74    382.31 o 
   2   4   9       89.24       20.98     15.70 o 
   3   4   9      656.62      659.12     43.36 o 
   4   4   9     2334.36     2431.49    142.03 o 
   5   4   9        3.34      -18.10     22.32 o 
   6   4   9        3.55      -25.21     25.21 o 
   7   4   9     1057.59     1310.94    130.43 o 
   8   4   9      717.21      795.26     76.90 o 
   9   4   9       79.89       49.72     45.83 o 
  10   4   9       18.43       40.77     52.95 o 
   1   5   9     9053.43     7981.68    487.29 o 
   2   5   9    27068.75    24510.51   1487.28 o 
   3   5   9      376.99      463.29     37.72 o 
   4   5   9     2417.24     2646.69    194.59 o 
   5   5   9     3315.01     3248.67    214.89 o 
   6   5   9      595.68      646.07     62.26 o 
   7   5   9        0.73      -31.16     31.16 o 
   8   5   9      559.36      671.20     79.66 o 
   9   5   9      250.75      315.32     60.48 o 
  10   5   9       17.42       -3.46     55.12 o 
   0   6   9    21220.97    21077.56   1969.49 o 
   1   6   9     2655.04     2290.48    144.32 o 
   2   6   9      171.78      144.67     22.05 o 
   3   6   9     1332.84     1281.14     76.45 o 
   4   6   9      413.69      498.29     51.21 o 
   5   6   9      237.68      296.84     40.75 o 
   6   6   9      470.10      543.63     58.83 o 
   7   6   9        0.68      -18.52     33.19 o 
   8   6   9      156.15       77.36     38.45 o 
   9   6   9       44.77       38.64     47.86 o 
  10   6   9       44.47       12.56     50.72 o 
   1   7   9        5.65      -25.08     25.08 o 
   2   7   9      153.62      186.67     30.15 o 
   3   7   9      512.31      637.37     67.77 o 
   4   7   9       17.72       -6.65     22.81 o 
   5   7   9     2230.82     2410.16    181.30 o 
   6   7   9      528.98      521.40     63.82 o 
   7   7   9       71.51       31.96     39.68 o 
   8   7   9        6.18      -30.14     39.73 o 
   9   7   9        0.88      -49.98     49.98 o 
  10   7   9        0.23       16.18     65.68 o 
   0   8   9     4812.98     4299.55    511.38 o 
   1   8   9      379.88      401.81     65.63 o 
   2   8   9     2527.76     2366.08    165.92 o 
   3   8   9     6097.73     5400.22    398.66 o 
   4   8   9     2434.86     2242.89    159.92 o 
   5   8   9      448.29      427.44     90.66 o 
   6   8   9      844.62      821.49    121.53 o 
   7   8   9      418.08      449.55     62.30 o 
   8   8   9      422.49      379.33     59.21 o 
   9   8   9        0.36      -83.97     83.97 o 
  10   8   9       20.74        8.01    124.05 o 
   1   9   9     2469.70     2330.87    180.45 o 
   2   9   9     7231.68     6444.61    629.89 o 
   3   9   9        0.37      -31.55     31.55 o 
   4   9   9     4623.81     4715.44    320.64 o 
   5   9   9     1828.20     2157.47    223.52 o 
   6   9   9      740.04      565.48    102.35 o 
   7   9   9       34.17      -41.35     41.35 o 
   8   9   9      264.77      134.48     61.82 o 
   9   9   9       62.98      -12.11     73.24 o 
   0  10   9       99.44      126.55     70.74 o 
   1  10   9      211.77      113.78     45.05 o 
   2  10   9      184.57      224.02     50.60 o 
   3  10   9       79.21       63.44     48.49 o 
   4  10   9       92.38       74.68     46.76 o 
   5  10   9      171.30       68.40     46.16 o 
   6  10   9       12.25       37.94     47.01 o 
   7  10   9       18.08      -41.64     41.64 o 
   8  10   9        4.92       10.71     50.25 o 
   9  10   9       53.70      -72.05     72.05 o 
   1  11   9      351.64      379.16     75.04 o 
   2  11   9     1245.20     1380.38    125.46 o 
   3  11   9      255.26      350.92     67.55 o 
   4  11   9      437.06      475.96     69.14 o 
   5  11   9      598.47      548.61     78.42 o 
   6  11   9      396.94      238.80     59.11 o 
   7  11   9        8.50      -47.88     47.88 o 
   8  11   9       39.52      -17.06     54.17 o 
   9  11   9        2.91      -67.18     84.31 o 
   0  12   9     3064.14     3034.23    302.58 o 
   1  12   9      105.53       61.50     46.48 o 
   2  12   9     2186.75     2135.85    177.28 o 
   3  12   9     1089.91     1181.37    202.99 o 
   4  12   9     1552.74     1665.14    186.50 o 
   5  12   9        1.82      -46.33     46.33 o 
   6  12   9      986.04      640.08    127.20 o 
   7  12   9      455.20      670.26    243.73 o 
   8  12   9       98.05        0.45    111.62 o 
   1  13   9       98.44       58.14     42.77 o 
   2  13   9      305.20      231.94     66.80 o 
   3  13   9      365.30      363.46     63.92 o 
   4  13   9      417.25      317.71     78.19 o 
   5  13   9      580.43      529.86    107.52 o 
   6  13   9      182.69       95.89     55.62 o 
   7  13   9       33.56      -43.48     52.05 o 
   8  13   9        0.12       -4.21     49.65 o 
   0  14   9     1742.02     1802.35    208.09 o 
   1  14   9     1381.95     1430.07    126.12 o 
   2  14   9        8.65      -46.29     46.29 o 
   3  14   9       10.60       42.58     47.95 o 
   4  14   9      260.48      205.45     64.04 o 
   5  14   9       27.45        4.22     56.55 o 
   6  14   9      118.17       48.48     55.00 o 
   7  14   9       13.19      -52.87     52.87 o 
   1  15   9      129.89       62.89     48.43 o 
   2  15   9     1063.17     1116.22    109.79 o 
   3  15   9       72.62       73.95     51.51 o 
   4  15   9      189.29      193.28     62.79 o 
   5  15   9      200.46       -7.92     59.40 o 
   6  15   9       45.48       85.95     56.04 o 
   0  16   9      472.50      388.96     97.13 o 
   1  16   9       45.20       -0.22     55.99 o 
   2  16   9      240.45      161.69     58.78 o 
   3  16   9      215.56      153.70     55.96 o 
   4  16   9      237.60       88.65     64.84 o 
   5  16   9        5.70       -2.34     86.71 o 
   1  17   9        0.38      -65.29     65.29 o 
   2  17   9      230.72      158.21     74.56 o 
   3  17   9       44.48        7.61     67.12 o 
   4  17   9        7.47       39.58     83.04 o 
   0  18   9      344.15      292.16    118.08 o 
   1  18   9      268.39      255.24     84.36 o 
   2  18   9       34.18      -99.44     99.44 o 
   3  18   9       41.99      -67.93     67.93 o 
   0   0  10     7579.60     6455.97    607.51 o 
   1   0  10     3421.65     3447.04    252.30 o 
   2   0  10      437.48      328.04     34.51 o 
   3   0  10    19221.72    17747.33   1419.76 o 
   4   0  10     5925.39     5736.19    468.04 o 
   5   0  10       31.29      -33.18     33.18 o 
   6   0  10      801.52     1113.97    116.01 o 
   7   0  10     2479.41     2759.41    233.59 o 
   8   0  10       22.98      -33.29     43.11 o 
   9   0  10       34.92       42.88     92.63 o 
  10   0  10        0.83      -56.20     63.05 o 
  11   0  10       67.69       11.76     97.39 o 
   1   1  10     8347.01     7897.67    383.37 o 
   2   1  10     4455.65     4117.25    202.34 o 
   3   1  10       34.32       20.12     18.38 o 
   4   1  10     1936.86     1761.65    107.86 o 
   5   1  10     7543.11     7515.73    460.86 o 
   6   1  10      386.57      427.18     45.74 o 
   7   1  10      166.85      195.35     36.90 o 
   8   1  10      192.03      166.36     37.16 o 
   9   1  10      525.46      778.40     82.15 o 
  10   1  10      134.91      190.28     56.56 o 
   0   2  10     1527.60     1515.37    114.85 o 
   1   2  10      344.78      331.59     25.30 o 
   2   2  10      333.84      440.34     32.26 o 
   3   2  10     3269.40     3421.11    186.88 o 
   4   2  10      212.53      214.79     27.59 o 
   5   2  10      568.96      859.06     82.28 o 
   6   2  10      416.69      547.44     52.23 o 
   7   2  10       18.18       -8.45     26.92 o 
   8   2  10      197.08      146.35     39.01 o 
   9   2  10      424.15      643.71     91.88 o 
  10   2  10       40.16       29.66     50.76 o 
   1   3  10    14342.08    12888.77    686.51 o 
   2   3  10    10400.10     9987.20    507.47 o 
   3   3  10      536.17      538.65     37.79 o 
   4   3  10     1084.22     1303.73     87.56 o 
   5   3  10     7526.75     7553.40    461.11 o 
   6   3  10      555.58      728.61     62.50 o 
   7   3  10       25.62       -1.60     29.89 o 
   8   3  10      468.52      625.61     60.24 o 
   9   3  10      919.18     1385.21    226.17 o 
  10   3  10      120.31      110.62     58.27 o 
   0   4  10        5.08      -15.17     19.69 o 
   1   4  10      605.83      598.24     43.56 o 
   2   4  10     1205.28     1091.79     65.16 o 
   3   4  10     9361.60     8743.06    498.82 o 
   4   4  10     1536.16     1720.15    105.43 o 
   5   4  10       72.22      -23.73     25.64 o 
   6   4  10      796.69     1138.45     88.54 o 
   7   4  10     3086.01     3435.45    229.54 o 
   8   4  10       30.78      -26.62     35.55 o 
   9   4  10       38.18      -49.37     49.37 o 
  10   4  10        0.30      -54.16     54.16 o 
   1   5  10       10.55      -15.40     15.40 o 
   2   5  10      408.81      433.22     37.87 o 
   3   5  10     1132.21     1128.21     68.43 o 
   4   5  10      539.99      696.32     57.56 o 
   5   5  10     1180.67     1389.96    121.01 o 
   6   5  10      226.09      204.21     38.16 o 
   7   5  10      628.29      911.12     89.35 o 
   8   5  10        0.07      -18.60     35.38 o 
   9   5  10       28.35      -17.39     49.08 o 
  10   5  10       30.91       41.47     90.53 o 
   0   6  10     8662.44     8577.32    686.93 o 
   1   6  10     6192.62     4971.37    335.16 o 
   2   6  10      262.09      281.52     30.18 o 
   3   6  10     2950.94     2837.88    167.96 o 
   4   6  10     2209.86     2248.46    151.44 o 
   5   6  10       13.16      -28.54     28.54 o 
   6   6  10      905.55     1039.46     87.83 o 
   7   6  10     1027.04     1105.54     94.23 o 
   8   6  10      183.72       65.33     40.18 o 
   9   6  10      322.47      368.86     97.15 o 
  10   6  10      112.73       54.43     79.15 o 
   1   7  10     8878.60     7789.73    519.69 o 
   2   7  10     3387.32     3195.50    203.53 o 
   3   7  10     1157.85     1123.27     80.02 o 
   4   7  10       32.48      -26.98     26.98 o 
   5   7  10     2844.57     2677.17    199.76 o 
   6   7  10      126.65      135.98     39.25 o 
   7   7  10       27.11       46.11     40.05 o 
   8   7  10      327.17      361.52     78.34 o 
   9   7  10      631.53      561.61     79.16 o 
  10   7  10        1.32      -64.94     64.94 o 
   0   8  10        5.44      -37.64     37.64 o 
   1   8  10      268.24      240.04     40.79 o 
   2   8  10        6.59      -26.34     26.34 o 
   3   8  10      953.07     1196.03     91.83 o 
   4   8  10       39.78      -37.14     37.14 o 
   5   8  10       66.00       90.90     44.95 o 
   6   8  10      159.94      192.82     55.39 o 
   7   8  10       75.69       69.45     50.74 o 
   8   8  10        3.83       51.10     48.93 o 
   9   8  10        0.12      -50.07     55.89 o 
   1   9  10     1013.00     1167.30    117.53 o 
   2   9  10     2380.34     2319.30    163.61 o 
   3   9  10     1150.41     1351.57    110.17 o 
   4   9  10       13.61        0.79     40.96 o 
   5   9  10      216.80      157.22     58.92 o 
   6   9  10       39.33       28.42     40.22 o 
   7   9  10      221.48      128.59     55.39 o 
   8   9  10      280.47      135.04     57.76 o 
   9   9  10       51.42       83.61     62.97 o 
   0  10  10     4267.51     3994.80    479.81 o 
   1  10  10     7685.39     6804.96    508.19 o 
   2  10  10      171.07      132.02     43.33 o 
   3  10  10      357.69      335.19     54.09 o 
   4  10  10      856.53      965.47    106.92 o 
   5  10  10       12.19        3.91     46.77 o 
   6  10  10      241.74      192.61     54.80 o 
   7  10  10      451.40      253.16     98.77 o 
   8  10  10        0.00       29.70     51.08 o 
   9  10  10      235.57      200.50     84.94 o 
   1  11  10     2995.80     2917.41    226.67 o 
   2  11  10      117.38       48.10     48.40 o 
   3  11  10      592.74      743.09     87.04 o 
   4  11  10       11.93      -43.55     43.55 o 
   5  11  10      312.21      186.08     56.14 o 
   6  11  10       13.50      -23.41     46.13 o 
   7  11  10       70.27       57.78     52.34 o 
   8  11  10       24.58       15.76     75.95 o 
   0  12  10        6.60      -52.01     52.01 o 
   1  12  10       18.24      -41.52     41.52 o 
   2  12  10       36.03       47.97     45.65 o 
   3  12  10       77.41       63.16     45.15 o 
   4  12  10       58.83      -23.54     46.44 o 
   5  12  10        1.28        7.06     50.22 o 
   6  12  10       78.16       94.99     53.24 o 
   7  12  10       72.61       26.50     49.37 o 
   8  12  10       10.06      -36.10     55.07 o 
   1  13  10      301.82      308.09     57.53 o 
   2  13  10      587.45      591.03     79.22 o 
   3  13  10      184.30       95.66     52.88 o 
   4  13  10      144.61       87.20     55.89 o 
   5  13  10      531.99      397.90     89.45 o 
   6  13  10      190.24       70.57     49.97 o 
   7  13  10       46.63      -17.81     53.80 o 
   0  14  10        6.70      -24.59     59.11 o 
   1  14  10      346.03      289.22     55.92 o 
   2  14  10        1.15        6.06     48.88 o 
   3  14  10      868.44      790.18     91.85 o 
   4  14  10       56.58       10.95     62.58 o 
   5  14  10       17.10       36.31     50.38 o 
   6  14  10       36.13      -57.21     57.21 o 
   7  14  10      111.48        7.52     55.81 o 
   1  15  10      429.40      390.90     67.39 o 
   2  15  10        5.91       -5.80     46.63 o 
   3  15  10       93.13       40.44     53.88 o 
   4  15  10        6.53      -46.36     60.83 o 
   5  15  10        5.53       33.30     57.06 o 
   6  15  10       18.80        3.50     60.45 o 
   0  16  10        4.37      -72.26     72.26 o 
   1  16  10       49.79      -47.50     47.50 o 
   2  16  10       62.05      -23.54     50.48 o 
   3  16  10      573.55      477.78    100.67 o 
   4  16  10      165.70      155.42     82.65 o 
   5  16  10        0.28      -61.76     61.76 o 
   1  17  10       66.74      -48.70     92.83 o 
   2  17  10       23.78      -42.03     67.15 o 
   3  17  10        1.96      -39.56    119.79 o 
   4  17  10       48.44        5.42     82.15 o 
   0  18  10        2.05       20.17    105.65 o 
   1  18  10      193.44      119.85     79.09 o 
   2  18  10        0.38       22.74     74.11 o 
   1   1  11      324.71      345.85     25.34 o 
   2   1  11    22974.28    20302.42   1032.86 o 
   3   1  11        0.21       26.31     18.45 o 
   4   1  11     2232.63     2237.99    135.42 o 
   5   1  11     1420.96     1651.78    116.65 o 
   6   1  11      617.19      672.65     59.03 o 
   7   1  11       77.89       34.89     32.38 o 
   8   1  11     2705.33     3039.88    183.34 o 
   9   1  11        0.88       18.10     42.77 o 
  10   1  11        4.59      -33.75     49.04 o 
   0   2  11    34840.13    31218.60   2230.91 o 
   1   2  11     1838.89     1651.65     84.89 o 
   2   2  11      136.28      196.37     22.71 o 
   3   2  11      783.57      987.24     64.33 o 
   4   2  11     5863.34     5524.37    342.05 o 
   5   2  11        0.30      -24.15     24.15 o 
   6   2  11     1827.47     2054.21    155.83 o 
   7   2  11      247.64      248.50     40.14 o 
   8   2  11       15.44      -33.33     33.33 o 
   9   2  11      349.67      334.89     62.64 o 
  10   2  11     1119.17     1814.20    179.08 o 
   1   3  11       50.64       69.35     17.44 o 
   2   3  11     8005.82     7231.83    388.41 o 
   3   3  11      158.66      200.60     26.69 o 
   4   3  11        2.57      -22.01     22.01 o 
   5   3  11        9.26       36.92     26.43 o 
   6   3  11       39.02      -19.92     28.31 o 
   7   3  11      242.12      277.71     57.02 o 
   8   3  11      613.57      820.98     97.00 o 
   9   3  11        0.29      -20.17     48.89 o 
  10   3  11        8.53        3.53     60.26 o 
   0   4  11     4248.82     3758.59    308.00 o 
   1   4  11      285.52      187.93     24.11 o 
   2   4  11     1310.24     1265.77     74.93 o 
   3   4  11     1000.61      977.13     66.47 o 
   4   4  11     2142.05     1998.84    131.16 o 
   5   4  11      128.80      107.45     32.77 o 
   6   4  11     3039.37     3073.42    192.94 o 
   7   4  11       58.55       61.45     36.22 o 
   8   4  11      161.95      122.76     54.85 o 
   9   4  11       84.40      123.35     49.00 o 
  10   4  11       35.36      -54.16     54.16 o 
   1   5  11     2332.91     2114.62    125.16 o 
   2   5  11    19696.89    18534.72   1124.30 o 
   3   5  11      651.95      772.08     61.90 o 
   4   5  11     3667.70     3720.31    284.30 o 
   5   5  11      906.40     1101.77     94.45 o 
   6   5  11     3687.68     3913.77    261.01 o 
   7   5  11      325.56      252.61     50.44 o 
   8   5  11     1397.16     2044.90    246.68 o 
   9   5  11        0.58      -32.93     54.15 o 
  10   5  11        1.78      -55.20     55.20 o 
   0   6  11    10092.24     9629.12    773.77 o 
   1   6  11      292.53      278.62     29.87 o 
   2   6  11        0.98      -14.70     18.54 o 
   3   6  11      267.88      268.80     31.04 o 
   4   6  11      835.96     1013.75     84.23 o 
   5   6  11        1.05      -29.04     29.04 o 
   6   6  11      533.38      622.81     66.81 o 
   7   6  11      130.63      130.71     41.20 o 
   8   6  11       20.29      -38.98     38.98 o 
   9   6  11       32.85       -2.29     62.11 o 
  10   6  11      366.20      318.47    104.89 o 
   1   7  11      185.10      226.33     36.62 o 
   2   7  11      617.46      926.63     76.96 o 
   3   7  11        0.00      -26.58     26.58 o 
   4   7  11     1238.56     1291.14    128.57 o 
   5   7  11       50.34       41.01     40.40 o 
   6   7  11      366.41      416.35     85.23 o 
   7   7  11        0.03      -33.55     33.55 o 
   8   7  11        3.55      -38.72     40.47 o 
   9   7  11        8.62      -58.32     58.32 o 
   0   8  11     2722.51     2398.23    237.14 o 
   1   8  11     1119.59     1074.22     86.44 o 
   2   8  11     2858.52     2599.73    167.89 o 
   3   8  11      945.77     1073.60     89.46 o 
   4   8  11     5735.47     5326.37    436.94 o 
   5   8  11      546.01      601.60     82.93 o 
   6   8  11     2647.84     2597.86    286.26 o 
   7   8  11      172.66      101.98     59.18 o 
   8   8  11      369.39      294.51     63.12 o 
   9   8  11       80.06      -22.05     59.68 o 
   1   9  11       74.67       69.63     33.84 o 
   2   9  11     2937.14     2657.65    171.07 o 
   3   9  11      126.90       84.95     32.94 o 
   4   9  11     1759.27     1861.08    170.54 o 
   5   9  11     1072.03     1179.78    148.86 o 
   6   9  11     1645.35     2405.38    317.43 o 
   7   9  11       66.10       24.66     49.21 o 
   8   9  11      484.77      349.99    176.58 o 
   9   9  11       44.78       -9.65     58.18 o 
   0  10  11       15.43      -49.21     52.71 o 
   1  10  11      342.97      414.23     55.43 o 
   2  10  11      340.42      388.26     54.62 o 
   3  10  11        4.13      -36.08     36.08 o 
   4  10  11       42.00       51.85     56.15 o 
   5  10  11       14.60      -39.46     59.53 o 
   6  10  11        0.00      -16.72     41.32 o 
   7  10  11       38.19        5.79     47.47 o 
   8  10  11       55.89      -48.44     48.44 o 
   9  10  11        0.88      -84.36     84.36 o 
   1  11  11      536.08      651.62     79.83 o 
   2  11  11      667.69      778.56     81.06 o 
   3  11  11      135.94      139.28     46.81 o 
   4  11  11      723.75      919.20    141.41 o 
   5  11  11      200.03       96.16     63.61 o 
   6  11  11      530.15      298.70    115.01 o 
   7  11  11       60.83        5.58     77.80 o 
   8  11  11      280.92      183.75     65.41 o 
   0  12  11      632.31      614.97    110.70 o 
   1  12  11      256.55      184.56     54.30 o 
   2  12  11      930.46     1035.38    113.38 o 
   3  12  11      621.70      618.67    122.80 o 
   4  12  11     2436.92     2508.31    252.86 o 
   5  12  11      120.94       84.46     52.25 o 
   6  12  11      786.13      406.27    104.87 o 
   7  12  11      125.49      117.68     51.97 o 
   8  12  11      235.22      113.89     61.38 o 
   1  13  11       87.18        3.39     49.54 o 
   2  13  11      203.87      159.00     55.32 o 
   3  13  11       21.46       11.52     45.17 o 
   4  13  11      435.15      440.65    113.66 o 
   5  13  11        0.20      -51.52     51.52 o 
   6  13  11      396.64      339.20     71.48 o 
   7  13  11        7.62      -49.91     49.91 o 
   0  14  11      233.52      259.01     79.93 o 
   1  14  11      180.42       76.26     63.23 o 
   2  14  11       77.98       11.14     53.65 o 
   3  14  11       44.10        4.92     55.16 o 
   4  14  11      132.48      110.24     55.53 o 
   5  14  11       30.44      -18.89     51.45 o 
   6  14  11       44.58       30.26     60.88 o 
   1  15  11      384.64      287.85     59.91 o 
   2  15  11      969.87      883.55    105.52 o 
   3  15  11        0.03       -5.97     58.55 o 
   4  15  11       20.89       96.56     59.60 o 
   5  15  11       65.83        7.94     59.94 o 
   6  15  11      126.36       81.13     84.14 o 
   0  16  11      265.44      340.12     93.93 o 
   1  16  11       33.99      -32.69     63.91 o 
   2  16  11       11.44       77.17     50.68 o 
   3  16  11       41.81        8.42     74.41 o 
   4  16  11      157.01      130.46     92.68 o 
   5  16  11       33.89      -28.37     60.20 o 
   1  17  11       96.23       -9.42     76.64 o 
   2  17  11        0.45      -53.98     67.82 o 
   3  17  11        3.54       63.39     93.37 o 
   0  18  11      401.06      355.15    135.13 o 
   0   0  12     7553.52     6223.84    587.42 o 
   1   0  12     1701.97     1701.66    118.31 o 
   2   0  12      449.10      514.80     53.59 o 
   3   0  12    21573.33    20560.65   1631.39 o 
   4   0  12     1289.07     1381.17    128.92 o 
   5   0  12        0.79      -31.40     44.14 o 
   6   0  12      521.94      654.93     85.60 o 
   7   0  12     6681.73     8677.83    975.66 o 
   8   0  12      468.96      529.26     83.24 o 
   9   0  12       12.31      -63.01     63.01 o 
  10   0  12      124.64       92.15     79.43 o 
   1   1  12     8029.73     7161.90    350.53 o 
   2   1  12     3074.62     2595.26    130.75 o 
   3   1  12       67.47       34.41     22.51 o 
   4   1  12        0.81      -22.24     22.24 o 
   5   1  12     8449.56     8844.35    499.53 o 
   6   1  12       13.18        0.96     30.21 o 
   7   1  12       36.20       -4.97     31.52 o 
   8   1  12      130.99      117.29     41.85 o 
   9   1  12      267.20      289.65     55.69 o 
  10   1  12       20.62       -5.71     56.34 o 
   0   2  12     1828.29     1756.44    133.70 o 
   1   2  12      510.80      577.57     38.90 o 
   2   2  12        5.78      -15.34     15.34 o 
   3   2  12      763.39      965.61     65.19 o 
   4   2  12        0.35      -21.13     21.13 o 
   5   2  12       23.67        8.39     29.16 o 
   6   2  12      149.35      195.14     36.90 o 
   7   2  12      348.05      561.90     60.90 o 
   8   2  12        2.40      -34.14     34.14 o 
   9   2  12        5.17      -37.94     42.13 o 
  10   2  12        0.26      -66.81     66.81 o 
   1   3  12    15683.35    13896.05    742.70 o 
   2   3  12     1665.90     1526.54     85.16 o 
   3   3  12     1299.17     1347.52     81.81 o 
   4   3  12      665.78      723.21     57.71 o 
   5   3  12     9644.14     9890.67    651.23 o 
   6   3  12       90.68      157.87     35.72 o 
   7   3  12      211.71      175.59     40.45 o 
   8   3  12      208.12      159.42     42.03 o 
   9   3  12      965.17     1258.40    147.09 o 
  10   3  12       79.26      122.84     63.92 o 
   0   4  12     2859.45     2500.29    208.99 o 
   1   4  12     2118.55     1858.50    111.58 o 
   2   4  12      333.95      320.37     30.13 o 
   3   4  12    10890.80    10850.37    607.28 o 
   4   4  12      526.41      588.43     54.31 o 
   5   4  12       29.63      -30.09     30.09 o 
   6   4  12     1134.94     1568.56    131.18 o 
   7   4  12     2220.27     2784.99    195.94 o 
   8   4  12       29.36       -7.87     42.29 o 
   9   4  12       26.23      -38.26     60.32 o 
  10   4  12       55.99       15.35     72.05 o 
   1   5  12      211.40      140.96     23.89 o 
   2   5  12       63.47       51.42     20.68 o 
   3   5  12      609.15      690.44     57.88 o 
   4   5  12       81.53       16.81     31.44 o 
   5   5  12     1954.79     2241.20    177.89 o 
   6   5  12        5.60      -35.38     35.38 o 
   7   5  12      157.12      245.10     48.32 o 
   8   5  12       21.67      -20.21     42.62 o 
   9   5  12        7.49      -47.46     47.46 o 
  10   5  12        0.04        0.00     69.87 o 
   0   6  12      726.62      819.80     99.91 o 
   1   6  12     9140.19     8134.87    544.28 o 
   2   6  12     1005.90     1062.55     74.89 o 
   3   6  12     4147.75     3800.88    282.10 o 
   4   6  12      132.29       54.24     34.89 o 
   5   6  12       10.89       23.28     44.04 o 
   6   6  12      364.35      325.73     54.19 o 
   7   6  12      567.12      754.17     99.89 o 
   8   6  12        2.52        2.62     45.67 o 
   9   6  12      469.63      507.83    113.74 o 
   1   7  12    11594.99    10539.01    701.81 o 
   2   7  12      713.91      801.51     71.14 o 
   3   7  12     1979.40     1849.12    148.69 o 
   4   7  12      757.30      829.47     97.47 o 
   5   7  12     5148.56     5019.62    412.35 o 
   6   7  12       14.26       -2.49     44.02 o 
   7   7  12      167.53      119.97     51.80 o 
   8   7  12      141.39      198.73    115.68 o 
   9   7  12      463.49      375.86     79.29 o 
   0   8  12      481.01      765.22    177.05 o 
   1   8  12      264.78      158.99     38.78 o 
   2   8  12       38.05      -26.44     27.32 o 
   3   8  12     1373.55     1408.96    118.45 o 
   4   8  12      135.42      163.42     51.38 o 
   5   8  12       39.14       -3.43     44.74 o 
   6   8  12      209.79      243.37     59.31 o 
   7   8  12      189.39      203.24     66.30 o 
   8   8  12        3.76      -81.85     81.85 o 
   9   8  12        0.24      -54.12     54.12 o 
   1   9  12     1237.27     1438.69    109.37 o 
   2   9  12      856.22      942.13     77.74 o 
   3   9  12      289.52      378.71     55.63 o 
   4   9  12      298.32      240.64     58.37 o 
   5   9  12      162.76      124.91     49.45 o 
   6   9  12        0.90       -3.92     44.93 o 
   7   9  12       72.85       97.71     52.17 o 
   8   9  12        0.89      -53.45     53.45 o 
   9   9  12       11.87       13.88     59.77 o 
   0  10  12       72.27       81.60     53.04 o 
   1  10  12     4723.85     4750.27    319.81 o 
   2  10  12      923.71     1029.40     86.23 o 
   3  10  12     5592.15     5424.87    433.34 o 
   4  10  12       96.36        3.23     45.38 o 
   5  10  12        0.04      -41.81     41.81 o 
   6  10  12       58.38       25.15     48.31 o 
   7  10  12      606.90      389.15    148.14 o 
   8  10  12       22.43      -54.17     54.17 o 
   1  11  12     2336.07     2401.79    159.14 o 
   2  11  12      218.46      197.72     45.15 o 
   3  11  12     1660.55     1551.48    165.99 o 
   4  11  12      258.03      176.38     56.78 o 
   5  11  12      240.79      250.49     64.76 o 
   6  11  12       35.08        2.54     53.38 o 
   7  11  12       36.57       15.93     49.20 o 
   8  11  12       44.06       31.36     55.70 o 
   0  12  12      338.16      510.86     88.70 o 
   1  12  12      335.12      320.18     56.14 o 
   2  12  12       65.59       21.45     43.78 o 
   3  12  12      524.22      607.89     75.43 o 
   4  12  12        8.09      -26.10     51.40 o 
   5  12  12       11.42       -5.22     57.35 o 
   6  12  12       11.74      -49.60     50.06 o 
   7  12  12       62.50       35.88     52.80 o 
   1  13  12     1684.35     1657.02    146.76 o 
   2  13  12       94.30       59.49     46.43 o 
   3  13  12      152.72      124.18     65.63 o 
   4  13  12      267.24      267.31     64.76 o 
   5  13  12      608.44      440.26    180.64 o 
   6  13  12       20.97      -53.51     53.51 o 
   7  13  12      137.49        0.09     57.26 o 
   0  14  12       28.68      -58.78     66.86 o 
   1  14  12     1996.40     1683.21    135.56 o 
   2  14  12      151.77      202.90     54.58 o 
   3  14  12      534.66      653.87    148.16 o 
   4  14  12        2.37      -45.28     55.01 o 
   5  14  12       20.32      126.58     61.08 o 
   6  14  12      168.09       80.45     62.91 o 
   1  15  12        8.57      -46.83     46.83 o 
   2  15  12       20.89       21.91     56.50 o 
   3  15  12      202.70      122.51     68.63 o 
   4  15  12       55.87      -83.88     83.88 o 
   5  15  12       39.80      -12.84     57.23 o 
   0  16  12      161.13      118.33     86.44 o 
   1  16  12       44.79       -4.25     53.88 o 
   2  16  12       95.81       -0.02     54.43 o 
   3  16  12      325.34      303.63    117.71 o 
   4  16  12       23.75      -64.86     65.23 o 
   1  17  12      318.54      274.84     67.16 o 
   2  17  12       11.57        5.84     66.61 o 
   1   1  13       49.65       53.29     18.18 o 
   2   1  13    18176.21    17499.39    883.24 o 
   3   1  13        1.97      -21.09     21.09 o 
   4   1  13     1726.47     1932.40    120.14 o 
   5   1  13      629.10      784.56     65.88 o 
   6   1  13      535.15      782.44     67.48 o 
   7   1  13       45.82      -23.82     33.55 o 
   8   1  13     1537.78     2232.50    221.54 o 
   9   1  13        2.05      -40.91     40.91 o 
  10   1  13        4.53       -3.58     67.42 o 
   0   2  13    27403.20    25509.88   1819.43 o 
   1   2  13      444.31      541.18     37.56 o 
   2   2  13      376.61      416.20     34.69 o 
   3   2  13     2426.21     2385.32    134.48 o 
   4   2  13     4693.85     5097.51    290.95 o 
   5   2  13       77.88       57.26     29.34 o 
   6   2  13     2484.69     2675.20    161.74 o 
   7   2  13      897.91     1057.05    126.90 o 
   8   2  13       13.36      -35.35     35.35 o 
   9   2  13       18.06      -48.52     48.52 o 
  10   2  13      574.24      715.60    117.74 o 
   1   3  13     1033.21     1041.02     66.10 o 
   2   3  13     3635.84     3071.72    179.38 o 
   3   3  13      661.74      672.99     51.59 o 
   4   3  13       15.19       26.42     27.46 o 
   5   3  13      856.37     1012.44     78.23 o 
   6   3  13      177.50      113.86     47.48 o 
   7   3  13      152.59       51.44     36.18 o 
   8   3  13      290.60      375.77     64.88 o 
   9   3  13        0.00      -46.43     63.80 o 
  10   3  13        6.09       47.85     64.89 o 
   0   4  13     4583.77     4308.37    352.52 o 
   1   4  13     1075.57      980.14     63.00 o 
   2   4  13     3597.28     3030.67    176.69 o 
   3   4  13        8.74      -11.72     22.39 o 
   4   4  13     3779.34     4124.31    253.08 o 
   5   4  13        3.68      -28.90     28.90 o 
   6   4  13     1287.56     1510.31    134.74 o 
   7   4  13        0.06      -35.52     35.52 o 
   8   4  13      117.14       16.24     43.67 o 
   9   4  13       54.77       46.79     49.10 o 
   1   5  13      368.87      351.27     42.94 o 
   2   5  13    10373.58     9304.41    530.77 o 
   3   5  13      154.83       81.05     26.75 o 
   4   5  13     5102.67     5320.03    348.20 o 
   5   5  13      590.96      726.99     72.96 o 
   6   5  13     2125.74     2907.05    256.29 o 
   7   5  13       26.56      -39.69     39.69 o 
   8   5  13      817.55     1051.88    142.69 o 
   9   5  13        0.02      -49.21     49.21 o 
   0   6  13     8430.73     7520.96    710.89 o 
   1   6  13       19.59      -26.25     26.25 o 
   2   6  13       16.56       16.04     26.63 o 
   3   6  13     1090.41     1240.24    108.08 o 
   4   6  13     2642.27     2488.40    215.00 o 
   5   6  13      168.54      164.99     67.25 o 
   6   6  13      425.08      492.95     66.14 o 
   7   6  13      141.29       73.64     44.64 o 
   8   6  13       72.88      102.04     67.34 o 
   9   6  13       74.79       27.15     78.47 o 
   1   7  13      477.86      512.67     54.07 o 
   2   7  13       32.58       -9.53     28.45 o 
   3   7  13        3.21      -42.13     45.94 o 
   4   7  13     2834.20     2580.23    224.35 o 
   5   7  13        0.26      -40.40     40.40 o 
   6   7  13      287.10      332.11     79.15 o 
   7   7  13       64.62       53.99     49.86 o 
   8   7  13       31.62       12.15     54.44 o 
   9   7  13        0.11      -30.36     60.02 o 
   0   8  13     6243.48     5201.06    497.74 o 
   1   8  13      740.28      948.03    105.52 o 
   2   8  13     1386.32     1309.22    101.06 o 
   3   8  13       10.84      -26.80     40.64 o 
   4   8  13     1646.23     1599.61    153.65 o 
   5   8  13       49.89      -12.18     59.53 o 
   6   8  13     1895.98     2060.20    349.30 o 
   7   8  13        2.43       10.81     50.10 o 
   8   8  13      352.63      249.78    123.80 o 
   9   8  13       76.30       68.36     63.81 o 
   1   9  13      117.16      110.75     42.27 o 
   2   9  13     4420.31     4038.54    275.03 o 
   3   9  13      127.84       96.90     40.80 o 
   4   9  13      894.82      767.75     99.08 o 
   5   9  13       40.65       72.67     47.63 o 
   6   9  13      967.10     1251.42    370.32 o 
   7   9  13      153.79      101.34     52.51 o 
   8   9  13      183.67      174.09    113.17 o 
   0  10  13      245.98      230.90     61.05 o 
   1  10  13        3.33      -36.36     39.31 o 
   2  10  13        0.26       -2.81     34.45 o 
   3  10  13        2.52      -31.57     43.24 o 
   4  10  13      198.56      128.03     61.81 o 
   5  10  13        1.42      -21.42     62.91 o 
   6  10  13       28.79      -45.78     45.78 o 
   7  10  13      106.93       92.67     59.00 o 
   8  10  13       17.45       15.56     58.28 o 
   1  11  13      151.18      142.87     46.06 o 
   2  11  13     2002.13     2028.95    148.47 o 
   3  11  13       83.03       71.97     45.95 o 
   4  11  13      834.46      874.04    104.88 o 
   5  11  13        4.97      -54.82     54.82 o 
   6  11  13      145.55       59.07     55.93 o 
   7  11  13        1.97      -34.84     51.43 o 
   0  12  13     1730.48     1695.43    185.38 o 
   1  12  13      251.32      222.35     47.85 o 
   2  12  13      683.93      774.83     95.59 o 
   3  12  13        0.16      -42.13     42.13 o 
   4  12  13     1171.33     1186.03    198.25 o 
   5  12  13        5.88      -49.52     49.52 o 
   6  12  13      200.86      150.45     58.00 o 
   7  12  13        2.69       67.63     54.70 o 
   1  13  13       62.95       36.91     43.26 o 
   2  13  13      319.10      338.38     57.70 o 
   3  13  13       33.93       31.95     57.23 o 
   4  13  13      158.16      140.78     64.99 o 
   5  13  13       10.10      -63.58     63.58 o 
   6  13  13      349.84      258.69     70.88 o 
   0  14  13     1389.49     1429.58    160.29 o 
   1  14  13       69.12      -45.30     45.30 o 
   2  14  13      110.90       72.21     66.72 o 
   3  14  13       44.88      179.86     76.95 o 
   4  14  13      133.06      105.06     65.02 o 
   5  14  13        0.17      -59.60     59.60 o 
   1  15  13       19.89      -43.52     43.52 o 
   2  15  13      799.84      761.43     87.01 o 
   3  15  13        0.38      -58.87     58.87 o 
   4  15  13       93.33       42.69     58.81 o 
   5  15  13        4.67       -2.71     69.11 o 
   0  16  13      497.91      439.03    106.34 o 
   1  16  13      118.81      -43.38     60.75 o 
   2  16  13       51.80      -59.83     59.83 o 
   3  16  13       11.06      -56.86     62.39 o 
   1  17  13       18.31      -27.95     55.67 o 
   0   0  14      951.08      858.96     95.94 o 
   1   0  14     1337.03     1374.61     99.59 o 
   2   0  14      196.68      218.39     38.70 o 
   3   0  14    22257.84    21793.02   1745.19 o 
   4   0  14      587.63      592.82     75.31 o 
   5   0  14       55.66       19.79     43.22 o 
   6   0  14        2.15        0.95     43.94 o 
   7   0  14     2715.35     3480.67    399.29 o 
   8   0  14       19.03      -56.15     56.15 o 
   9   0  14      455.47      541.09    166.43 o 
   1   1  14     1592.34     1660.78     86.82 o 
   2   1  14      160.20      151.10     24.14 o 
   3   1  14      305.37      308.77     41.22 o 
   4   1  14     1038.67     1211.06     85.30 o 
   5   1  14     2974.60     3268.27    193.73 o 
   6   1  14      355.23      438.85     51.83 o 
   7   1  14       23.63      -33.96     33.96 o 
   8   1  14       52.43       -4.06     38.43 o 
   9   1  14      187.50      140.43     44.94 o 
   0   2  14     3425.09     3031.59    225.09 o 
   1   2  14       77.89       62.67     19.77 o 
   2   2  14      476.21      613.48     44.61 o 
   3   2  14      625.97      924.99     64.35 o 
   4   2  14       11.04      -22.54     24.57 o 
   5   2  14       21.67      -20.63     28.83 o 
   6   2  14        1.56      -30.72     30.72 o 
   7   2  14      117.39       65.48     38.28 o 
   8   2  14       58.12      -11.36     36.79 o 
   9   2  14       80.84       39.34     43.05 o 
   1   3  14     7003.58     6934.51    374.28 o 
   2   3  14        0.15      -20.38     20.38 o 
   3   3  14      723.92      776.68     56.81 o 
   4   3  14      102.50       90.02     29.79 o 
   5   3  14     6297.24     6602.54    404.31 o 
   6   3  14        0.10      -30.73     30.73 o 
   7   3  14      426.43      533.53     58.76 o 
   8   3  14       62.32       42.38     40.06 o 
   9   3  14      449.51      500.41     74.56 o 
   0   4  14     2375.55     2117.89    180.33 o 
   1   4  14     2448.58     2183.88    122.83 o 
   2   4  14      777.44      837.63     60.68 o 
   3   4  14     4820.42     4900.96    282.17 o 
   4   4  14       12.12      -29.09     29.09 o 
   5   4  14       68.45        6.62     43.90 o 
   6   4  14       41.78       81.96     38.03 o 
   7   4  14     2213.32     2734.53    229.96 o 
   8   4  14      107.04       52.62     52.75 o 
   9   4  14      101.60       47.27     60.03 o 
   1   5  14      337.21      425.09     41.92 o 
   2   5  14      461.52      611.26     58.82 o 
   3   5  14       19.67       -5.00     27.96 o 
   4   5  14      126.04      133.50     41.71 o 
   5   5  14       65.96       21.24     39.48 o 
   6   5  14      231.14      181.05     47.72 o 
   7   5  14      168.60      127.17     70.24 o 
   8   5  14       25.10        5.68     46.47 o 
   9   5  14        0.20      -49.77     49.77 o 
   0   6  14      559.79      482.20     90.46 o 
   1   6  14     1746.09     1578.07    115.29 o 
   2   6  14        2.54        7.28     31.39 o 
   3   6  14     2337.80     2374.21    182.65 o 
   4   6  14       17.83        8.15     40.16 o 
   5   6  14       23.22        5.73     44.67 o 
   6   6  14       18.33      -18.90     46.70 o 
   7   6  14      896.10     1052.02    161.94 o 
   8   6  14       37.67      -27.93     51.52 o 
   9   6  14      155.19      245.92    132.55 o 
   1   7  14     5115.93     4754.36    320.67 o 
   2   7  14        0.80      -32.48     32.48 o 
   3   7  14     1170.39     1192.28    107.39 o 
   4   7  14      227.83      254.13     55.40 o 
   5   7  14     3178.56     3175.35    270.50 o 
   6   7  14      140.34       30.62     53.65 o 
   7   7  14      253.59      221.95     62.42 o 
   8   7  14        4.41        1.70     51.15 o 
   9   7  14      230.79      147.01     67.10 o 
   0   8  14       59.75       41.62     46.68 o 
   1   8  14      704.61      755.46     76.98 o 
   2   8  14      109.29       68.38     38.26 o 
   3   8  14       11.27       21.96     36.75 o 
   4   8  14       94.37       54.82     50.18 o 
   5   8  14       50.47       24.64     51.08 o 
   6   8  14      146.95      141.58     55.23 o 
   7   8  14      170.87      161.43     57.89 o 
   8   8  14        7.17      -14.77     52.57 o 
   1   9  14     1019.23     1272.76    109.02 o 
   2   9  14      217.86      310.56     51.53 o 
   3   9  14        9.26      -34.18     34.18 o 
   4   9  14       61.69       48.48     46.16 o 
   5   9  14      326.62      305.54     66.18 o 
   6   9  14      143.89      132.34     58.24 o 
   7   9  14      128.85       92.26     62.95 o 
   8   9  14       40.23       76.93     63.88 o 
   0  10  14      210.33      229.28     62.61 o 
   1  10  14     1829.94     1696.51    126.47 o 
   2  10  14      368.08      309.02     54.26 o 
   3  10  14     1814.38     1675.08    158.76 o 
   4  10  14      277.75      271.64     61.59 o 
   5  10  14       13.02      -48.83     48.83 o 
   6  10  14      247.80      134.34     60.66 o 
   7  10  14      580.48      577.81    234.09 o 
   1  11  14      980.03     1273.64    108.38 o 
   2  11  14        0.50       -0.02     43.02 o 
   3  11  14      546.33      708.05     90.95 o 
   4  11  14       91.05       59.21     54.38 o 
   5  11  14      390.89      299.63     94.71 o 
   6  11  14       13.20      -16.78     58.49 o 
   7  11  14       42.88       99.80     61.40 o 
   0  12  14      185.18      205.45     71.92 o 
   1  12  14       10.24      -38.09     38.09 o 
   2  12  14       34.43        1.83     46.69 o 
   3  12  14       65.60       14.53     66.97 o 
   4  12  14       99.09      115.90     56.95 o 
   5  12  14      326.49      248.64     92.68 o 
   6  12  14       15.48      -59.02     59.02 o 
   1  13  14      674.24      672.83     87.35 o 
   2  13  14       58.25      115.20     52.32 o 
   3  13  14       37.85       -4.89     62.18 o 
   4  13  14        8.15       -0.22     57.46 o 
   5  13  14      434.22      447.25    133.38 o 
   6  13  14        4.50      -72.20     73.19 o 
   0  14  14       11.15      -42.66     57.17 o 
   1  14  14      375.98      252.78     55.70 o 
   2  14  14       45.83      -86.55     86.55 o 
   3  14  14      639.68      640.80    198.52 o 
   4  14  14       91.60      -43.96     70.35 o 
   5  14  14       11.90      -56.46     59.54 o 
   1  15  14       13.35      -50.37     50.37 o 
   2  15  14       28.76       56.36     59.34 o 
   3  15  14       92.76       10.79     73.33 o 
   4  15  14      140.89       78.53     68.52 o 
   0  16  14       14.38       19.14    110.94 o 
   1  16  14        2.16       12.40     61.68 o 
   2  16  14       49.78       68.79     56.77 o 
   1   1  15       65.70       45.23     20.79 o 
   2   1  15     1593.87     1619.00     90.44 o 
   3   1  15      910.04     1089.66     74.43 o 
   4   1  15     1348.81     1916.98    173.39 o 
   5   1  15        5.64      -31.44     31.44 o 
   6   1  15     1590.76     1985.85    192.71 o 
   7   1  15       28.53      -38.77     38.77 o 
   8   1  15      652.67      841.45    132.22 o 
   9   1  15        0.31      -41.64     41.64 o 
   0   2  15     5080.82     4716.27    346.22 o 
   1   2  15     3030.91     2568.04    135.90 o 
   2   2  15        7.64      -18.88     18.88 o 
   3   2  15      267.75      367.17     37.99 o 
   4   2  15     3676.85     3923.88    229.63 o 
   5   2  15       50.90       56.17     32.11 o 
   6   2  15     2022.45     2558.20    240.26 o 
   7   2  15        7.88      -13.04     35.60 o 
   8   2  15      192.87       98.91     48.40 o 
   9   2  15       41.28      -42.42     42.42 o 
   1   3  15        2.00      -21.06     21.25 o 
   2   3  15      921.29     1056.08     73.19 o 
   3   3  15     1492.53     1533.71    117.94 o 
   4   3  15       17.20        9.01     28.31 o 
   5   3  15      863.55     1108.46     86.04 o 
   6   3  15       32.82      -11.54     34.10 o 
   7   3  15       77.06        4.64     38.38 o 
   8   3  15      173.26      152.59     48.81 o 
   9   3  15       39.37      -47.89     48.02 o 
   0   4  15      748.46      947.65     99.46 o 
   1   4  15      158.50      116.25     24.88 o 
   2   4  15       74.77       34.51     24.37 o 
   3   4  15       11.14      -24.35     24.35 o 
   4   4  15      786.01      904.38     75.96 o 
   5   4  15        9.31      -30.95     30.95 o 
   6   4  15      338.42      438.27     56.30 o 
   7   4  15       66.42      138.92     48.56 o 
   8   4  15       63.42       80.67     49.38 o 
   9   4  15      116.51        9.68     57.85 o 
   1   5  15      229.35      233.35     36.60 o 
   2   5  15     5332.85     4814.95    355.10 o 
   3   5  15      390.67      462.99     59.20 o 
   4   5  15      637.72      810.16     96.80 o 
   5   5  15      138.45      132.62     49.96 o 
   6   5  15     1038.32     1294.72    190.13 o 
   7   5  15       10.38      -56.82     56.82 o 
   8   5  15     1007.76     1716.41    403.46 o 
   9   5  15        8.47       34.52    114.32 o 
   0   6  15     1262.39     1307.14    140.80 o 
   1   6  15      466.39      559.01     56.52 o 
   2   6  15      237.54      207.06     42.75 o 
   3   6  15        7.74        2.62     33.54 o 
   4   6  15     2179.68     2207.66    194.89 o 
   5   6  15      234.23      137.56     52.10 o 
   6   6  15      526.39      644.24    121.78 o 
   7   6  15       74.71      -37.12     52.23 o 
   8   6  15        0.73       87.98     74.10 o 
   1   7  15        6.49      -28.60     28.60 o 
   2   7  15        7.05      -30.83     30.83 o 
   3   7  15       87.75       37.57     36.09 o 
   4   7  15        9.18       20.94     46.04 o 
   5   7  15       46.57      -25.40     46.44 o 
   6   7  15        0.23      -47.73     49.29 o 
   7   7  15       47.10       72.04     55.33 o 
   8   7  15       22.88       11.50     60.19 o 
   0   8  15     2855.62     2622.49    259.74 o 
   1   8  15      514.28      563.12     60.45 o 
   2   8  15      210.93      182.92     46.41 o 
   3   8  15      335.73      316.84     64.03 o 
   4   8  15     1470.78     1650.58    157.78 o 
   5   8  15      335.56      385.46     71.12 o 
   6   8  15     1032.19      840.31    123.82 o 
   7   8  15       31.87       66.29     52.47 o 
   8   8  15       44.95      -58.06     58.67 o 
   1   9  15        0.10      -19.58     33.50 o 
   2   9  15     1385.49     1425.00    122.34 o 
   3   9  15       12.65      -31.14     45.75 o 
   4   9  15      765.16      831.79    109.54 o 
   5   9  15      303.49      314.42     73.74 o 
   6   9  15      492.31      386.76     95.39 o 
   7   9  15       32.06      -42.29     55.09 o 
   0  10  15      116.67      131.85     57.15 o 
   1  10  15       24.07      -21.92     42.39 o 
   2  10  15       10.46      -39.20     39.20 o 
   3  10  15      331.50      334.13     67.77 o 
   4  10  15       97.16      115.56     56.10 o 
   5  10  15       15.80       14.93     81.85 o 
   6  10  15       65.81       91.76     82.53 o 
   7  10  15       29.39      -44.09     66.97 o 
   1  11  15       23.91        3.69     39.05 o 
   2  11  15      697.64      886.44     97.45 o 
   3  11  15        8.20       -5.06     51.56 o 
   4  11  15      519.14      577.44     87.45 o 
   5  11  15        5.16      -42.54     56.40 o 
   6  11  15      115.96       15.97     58.95 o 
   7  11  15       99.06       56.24    107.80 o 
   0  12  15     2129.22     2157.47    220.93 o 
   1  12  15       25.18       22.66     55.54 o 
   2  12  15       29.67      -18.11     46.86 o 
   3  12  15       25.62       10.49     55.75 o 
   4  12  15      767.89      718.23    100.60 o 
   5  12  15        0.49      -13.72     58.23 o 
   6  12  15      482.74      296.33    138.69 o 
   1  13  15       45.77       30.46     46.75 o 
   2  13  15      290.62      250.41     63.11 o 
   3  13  15       81.59      147.17     64.96 o 
   4  13  15        0.70      -19.54     59.20 o 
   5  13  15      116.39       44.42     60.34 o 
   0  14  15      274.54      306.55    106.89 o 
   1  14  15      124.22       78.97     55.48 o 
   2  14  15       14.39      -52.88     52.88 o 
   3  14  15        0.01        9.46     59.06 o 
   4  14  15        9.38       12.69     65.91 o 
   1  15  15        0.39        9.20     54.41 o 
   2  15  15      899.65      983.05    221.12 o 
   3  15  15       21.18      -50.71     65.22 o 
   0  16  15      116.17      181.06     91.34 o 
   1  16  15       42.50       41.51     75.17 o 
   0   0  16     2032.91     2056.98    208.14 o 
   1   0  16     7166.07     6696.14    486.42 o 
   2   0  16        0.97      -28.03     28.03 o 
   3   0  16     2649.57     2484.01    186.37 o 
   4   0  16     1325.64     1556.50    149.58 o 
   5   0  16        0.31       20.72     44.56 o 
   6   0  16        3.91      -47.71     47.71 o 
   7   0  16     1369.97     1984.44    309.06 o 
   8   0  16      464.47      272.26    112.87 o 
   9   0  16      105.43       13.11     63.69 o 
   1   1  16     3991.02     3731.52    194.85 o 
   2   1  16        3.05      -20.20     20.20 o 
   3   1  16      856.47     1108.73     75.71 o 
   4   1  16      132.11      181.42     37.55 o 
   5   1  16     1213.15     1462.65    105.97 o 
   6   1  16      784.41      849.34     89.56 o 
   7   1  16      133.72      137.33     42.27 o 
   8   1  16        0.41        1.90     46.02 o 
   9   1  16      119.02      114.11     49.90 o 
   0   2  16      315.00      243.89     42.72 o 
   1   2  16     1402.70     1444.79     89.46 o 
   2   2  16      514.82      632.03     50.45 o 
   3   2  16      257.53      308.40     37.63 o 
   4   2  16        0.04        0.53     28.74 o 
   5   2  16      104.59       62.14     35.92 o 
   6   2  16       11.12       54.24     37.99 o 
   7   2  16      272.58      214.05     46.74 o 
   8   2  16       23.40      -39.62     39.62 o 
   9   2  16        7.69      -50.71     50.71 o 
   1   3  16     3984.02     3580.47    208.39 o 
   2   3  16      464.34      491.94     46.71 o 
   3   3  16      455.37      491.55     47.68 o 
   4   3  16      343.28      365.77     45.62 o 
   5   3  16     2481.71     2521.74    166.73 o 
   6   3  16      807.34      940.93    109.97 o 
   7   3  16       84.97       42.67     38.96 o 
   8   3  16        0.24      -39.63     45.30 o 
   9   3  16      223.78      274.40     73.17 o 
   0   4  16       56.07        5.98     32.18 o 
   1   4  16     1286.31     1343.80     93.71 o 
   2   4  16       88.07       12.16     27.62 o 
   3   4  16     4536.20     4135.75    257.89 o 
   4   4  16      660.31      821.32     78.46 o 
   5   4  16       76.38       79.66     39.25 o 
   6   4  16        3.76      -37.53     37.53 o 
   7   4  16      740.03      769.88     86.69 o 
   8   4  16       59.66       44.73     57.67 o 
   1   5  16       88.96       66.40     36.25 o 
   2   5  16        0.65      -11.52     31.02 o 
   3   5  16       76.87      106.76     48.27 o 
   4   5  16      947.27     1045.90    116.69 o 
   5   5  16       25.13      -16.16     44.86 o 
   6   5  16      206.83      224.81     87.95 o 
   7   5  16       71.83       64.30     54.40 o 
   8   5  16       22.31      -14.48     59.74 o 
   0   6  16     1291.48     1294.61    141.47 o 
   1   6  16      400.03      450.66     57.49 o 
   2   6  16      838.45     1009.94     93.18 o 
   3   6  16     4718.36     4240.96    353.23 o 
   4   6  16      243.21      205.15     58.86 o 
   5   6  16        0.49      -16.84     44.25 o 
   6   6  16      168.45      150.67     58.25 o 
   7   6  16      792.33      933.18    141.26 o 
   8   6  16        2.07      -72.38     72.38 o 
   1   7  16     2167.45     2107.03    166.88 o 
   2   7  16      626.27      735.20     78.11 o 
   3   7  16      421.78      433.89     70.14 o 
   4   7  16      177.87      123.36     54.55 o 
   5   7  16     1249.65     1208.44    132.88 o 
   6   7  16      171.27       33.57     50.46 o 
   7   7  16       36.90      -19.73     67.36 o 
   8   7  16       28.16       -4.54     57.45 o 
   0   8  16       17.09      -24.74     49.40 o 
   1   8  16      899.09      968.84     96.68 o 
   2   8  16        0.43      -29.08     36.11 o 
   3   8  16      584.41      686.03     88.93 o 
   4   8  16       77.98       96.05     52.72 o 
   5   8  16        5.49       23.01     60.21 o 
   6   8  16      266.91      155.17     62.54 o 
   7   8  16       50.83       -4.73     54.59 o 
   1   9  16      984.98     1066.39    101.33 o 
   2   9  16       94.38      129.42     45.54 o 
   3   9  16       89.53       90.24     53.44 o 
   4   9  16      337.10      204.35     73.74 o 
   5   9  16      559.63      563.58    104.19 o 
   6   9  16       13.41       32.55     58.34 o 
   7   9  16       17.23      -28.37     58.58 o 
   0  10  16      448.02      499.60     83.25 o 
   1  10  16      454.67      468.23     63.35 o 
   2  10  16       78.69       26.90     43.56 o 
   3  10  16     2138.70     2061.37    191.90 o 
   4  10  16      245.28      290.41     67.23 o 
   5  10  16        5.45      -55.34     55.34 o 
   6  10  16        0.02      -37.08     57.30 o 
   7  10  16      342.54      363.14    111.45 o 
   1  11  16      473.10      514.07     72.03 o 
   2  11  16      212.48      233.34     56.55 o 
   3  11  16       50.19      120.89     56.17 o 
   4  11  16       10.78       45.08     58.51 o 
   5  11  16      561.77      343.70    124.93 o 
   6  11  16        1.74      -61.08     61.08 o 
   0  12  16        6.28      -57.81     57.81 o 
   1  12  16        0.04       -4.13     51.97 o 
   2  12  16       11.23      -46.84     46.84 o 
   3  12  16       52.23       54.93     60.51 o 
   4  12  16        4.58       42.83     61.95 o 
   5  12  16       35.50       52.47     65.33 o 
   1  13  16      681.25      661.80     86.95 o 
   2  13  16      106.32       88.32     56.96 o 
   3  13  16        9.73       -1.75     63.28 o 
   4  13  16        1.07       14.64     65.62 o 
   0  14  16      242.15      140.19    103.75 o 
   1  14  16      170.27       24.25     58.42 o 
   2  14  16       95.59       -7.80     63.12 o 
   3  14  16      290.47      158.57     72.17 o 
   1  15  16        0.78      -47.03     56.56 o 
   2  15  16       49.92        3.72     66.26 o 
   1   1  17      691.13      766.90     53.47 o 
   2   1  17     4872.53     4814.20    261.55 o 
   3   1  17     1359.62     1519.27     95.41 o 
   4   1  17     2368.94     2449.84    153.73 o 
   5   1  17       16.35      -32.14     32.14 o 
   6   1  17      693.72      724.07     85.42 o 
   7   1  17        1.87      -38.96     38.96 o 
   8   1  17      128.53       96.81     46.84 o 
   0   2  17    12587.47    11485.11    912.21 o 
   1   2  17      813.69      883.87     65.84 o 
   2   2  17     2674.90     2746.96    163.39 o 
   3   2  17        2.06       28.22     28.03 o 
   4   2  17     3785.99     4180.17    264.86 o 
   5   2  17      422.49      529.45     56.88 o 
   6   2  17     1675.38     2699.10    228.46 o 
   7   2  17        9.26      -39.47     39.54 o 
   8   2  17      205.15      203.88     54.92 o 
   1   3  17      301.71      281.26     42.29 o 
   2   3  17       51.45       30.04     27.00 o 
   3   3  17      300.23      319.28     45.42 o 
   4   3  17      356.61      359.37     55.49 o 
   5   3  17      102.69       46.16     34.99 o 
   6   3  17      205.85      256.40     50.22 o 
   7   3  17       12.45      -50.24     50.24 o 
   8   3  17        7.29      -50.88     50.88 o 
   0   4  17     7028.22     6681.09    625.98 o 
   1   4  17       19.32      -32.35     32.35 o 
   2   4  17        5.49      -32.40     32.40 o 
   3   4  17      844.70      941.52     98.84 o 
   4   4  17      525.58      630.92     79.97 o 
   5   4  17      145.07      136.83     48.15 o 
   6   4  17      332.02      380.12     66.78 o 
   7   4  17       23.09      -41.82     48.71 o 
   8   4  17        0.24       53.26     87.94 o 
   1   5  17        5.66        6.51     35.19 o 
   2   5  17     7454.13     6876.53    502.77 o 
   3   5  17       85.49       34.69     42.86 o 
   4   5  17     1545.13     1705.16    165.56 o 
   5   5  17      325.41      449.39    117.55 o 
   6   5  17      395.62      345.86     94.71 o 
   7   5  17       84.08       -8.88     57.38 o 
   8   5  17      468.98      398.63    137.34 o 
   0   6  17     2283.40     2393.44    239.85 o 
   1   6  17      274.49      240.46     48.89 o 
   2   6  17      580.17      727.33     83.98 o 
   3   6  17       18.03      -24.56     45.60 o 
   4   6  17     1087.01     1325.90    140.78 o 
   5   6  17       28.49       24.92     61.56 o 
   6   6  17      182.73      152.08     60.73 o 
   7   6  17      123.30      105.51     79.15 o 
   1   7  17        0.95      -33.95     33.95 o 
   2   7  17      976.20     1129.85    105.52 o 
   3   7  17       65.71       71.98     45.63 o 
   4   7  17       16.08      -23.40     46.30 o 
   5   7  17       68.47       10.55     52.41 o 
   6   7  17       12.08      -56.23     56.23 o 
   7   7  17      160.13       82.43     61.61 o 
   0   8  17     5310.09     4900.52    472.33 o 
   1   8  17      159.91      120.87     43.00 o 
   2   8  17      215.63      215.14     50.20 o 
   3   8  17       35.12       35.75     50.34 o 
   4   8  17     1253.01     1410.53    149.46 o 
   5   8  17        0.78      -51.30     51.30 o 
   6   8  17      184.65       95.74     61.33 o 
   7   8  17      146.85       54.76     60.12 o 
   1   9  17       19.53      -14.44     40.00 o 
   2   9  17     2141.37     2068.21    168.12 o 
   3   9  17      137.90       73.09     70.23 o 
   4   9  17      240.23      226.45     66.68 o 
   5   9  17      149.49      103.94     82.97 o 
   6   9  17      147.51      104.33     64.74 o 
   0  10  17       13.57       -5.58     69.36 o 
   1  10  17       63.20      -42.13     42.13 o 
   2  10  17        3.79       15.44     49.07 o 
   3  10  17      117.00       82.74     57.50 o 
   4  10  17       11.91      -15.68     55.47 o 
   5  10  17        0.52      -57.58     57.58 o 
   6  10  17        0.98       -1.59     82.75 o 
   1  11  17       50.58        5.89     45.88 o 
   2  11  17     1174.37     1316.10    128.09 o 
   3  11  17       28.54      -55.34     55.34 o 
   4  11  17       50.66       23.61     60.74 o 
   5  11  17        1.80      -71.71     71.71 o 
   0  12  17     2824.76     2633.25    321.21 o 
   1  12  17       25.59      -47.69     49.75 o 
   2  12  17        6.09       -3.01     54.14 o 
   3  12  17      146.98      138.80     70.36 o 
   4  12  17      344.90      280.75     99.45 o 
   5  12  17       25.18      -69.18     69.18 o 
   1  13  17        0.22      -52.61     52.61 o 
   2  13  17      154.09       48.76     62.95 o 
   3  13  17       13.23      -59.58     63.64 o 
   4  13  17        1.59       56.45     80.50 o 
   0  14  17      121.71       83.07     93.40 o 
   1  14  17       31.21       73.51     58.35 o 
   2  14  17        0.46       76.49    115.43 o 
   0   0  18      596.20      646.95    112.50 o 
   1   0  18     6543.83     6124.66    494.50 o 
   2   0  18      929.26     1006.17     95.79 o 
   3   0  18     5671.63     5534.63    447.98 o 
   4   0  18      714.63      749.18     94.78 o 
   5   0  18        2.34      -52.09     52.09 o 
   6   0  18      133.51      178.79     61.53 o 
   7   0  18      763.72      785.08    136.65 o 
   8   0  18       55.15       67.61     90.07 o 
   1   1  18     2033.71     2013.72    115.95 o 
   2   1  18       77.63       48.38     25.22 o 
   3   1  18      552.60      677.14     60.55 o 
   4   1  18       80.59       45.76     37.54 o 
   5   1  18      141.21      177.20     41.90 o 
   6   1  18       44.31       32.72     39.41 o 
   7   1  18       70.14       60.92     44.12 o 
   8   1  18        3.99       29.25     47.69 o 
   0   2  18       34.25       -0.70     34.26 o 
   1   2  18       78.10       68.12     28.38 o 
   2   2  18       49.29      -11.08     26.01 o 
   3   2  18      593.32      742.67     71.73 o 
   4   2  18       54.37       70.01     47.58 o 
   5   2  18        4.87      -21.08     34.64 o 
   6   2  18        4.86      -36.02     36.02 o 
   7   2  18       75.58       85.55     58.57 o 
   8   2  18        1.38      -46.54     46.54 o 
   1   3  18     4542.86     4390.59    254.57 o 
   2   3  18     1008.77     1141.73     88.68 o 
   3   3  18      583.87      602.20     65.53 o 
   4   3  18      109.04       92.80     39.59 o 
   5   3  18     1388.86     1733.26    138.93 o 
   6   3  18       47.46      -15.26     63.23 o 
   7   3  18       81.37       -0.94     54.85 o 
   8   3  18       30.82      -30.91     58.94 o 
   0   4  18      913.94     1216.70    180.08 o 
   1   4  18     3759.60     3429.50    258.22 o 
   2   4  18        2.68      -19.81     34.42 o 
   3   4  18     2808.07     2871.88    219.61 o 
   4   4  18       81.26       48.20     45.80 o 
   5   4  18        0.49      -42.56     42.56 o 
   6   4  18       48.17       73.50     51.37 o 
   7   4  18      281.07      357.33     79.34 o 
   1   5  18       58.25       86.79     39.12 o 
   2   5  18       68.78       -9.93     35.60 o 
   3   5  18       74.15       68.87     49.29 o 
   4   5  18        8.47       -8.03     52.09 o 
   5   5  18      175.61      173.57     59.77 o 
   6   5  18       59.21       21.92     59.30 o 
   7   5  18       17.23       46.99     61.93 o 
   0   6  18      794.73      691.44    125.43 o 
   1   6  18      470.71      573.04     68.79 o 
   2   6  18        3.33      -37.24     37.24 o 
   3   6  18     2043.34     2335.87    213.18 o 
   4   6  18       21.68      -46.16     46.16 o 
   5   6  18       21.11       47.65     53.92 o 
   6   6  18        3.72      -20.93     58.37 o 
   7   6  18      337.19      342.50     77.70 o 
   1   7  18     3033.68     2819.10    216.25 o 
   2   7  18      517.37      540.49     68.58 o 
   3   7  18      109.40       95.26     62.24 o 
   4   7  18       41.40        6.70     51.30 o 
   5   7  18     1515.46     1639.61    224.65 o 
   6   7  18       76.12      -30.99     57.59 o 
   7   7  18       60.48      101.18     67.57 o 
   0   8  18        0.69       -4.81     64.56 o 
   1   8  18      160.57      224.73     51.47 o 
   2   8  18        0.06      -23.98     44.69 o 
   3   8  18      490.77      490.94     77.85 o 
   4   8  18       12.52        5.88     57.55 o 
   5   8  18       16.68       22.60     71.03 o 
   6   8  18       10.35      -62.17     62.17 o 
   1   9  18      357.52      391.67     63.31 o 
   2   9  18       16.19      -41.74     41.74 o 
   3   9  18       13.10       26.32     52.11 o 
   4   9  18        2.10       -6.97     68.31 o 
   5   9  18      591.72      487.10     91.15 o 
   6   9  18        1.15      -50.82     62.04 o 
   0  10  18      277.74      297.00    126.55 o 
   1  10  18      313.04      323.46     59.42 o 
   2  10  18       13.36      -28.57     46.51 o 
   3  10  18     1637.11     1480.58    156.10 o 
   4  10  18       40.56      108.74     65.44 o 
   5  10  18       19.20      -87.07     87.07 o 
   1  11  18      431.29      379.01     67.04 o 
   2  11  18       53.15       50.40     60.10 o 
   3  11  18       22.05      -51.12     58.99 o 
   4  11  18        6.49       19.14     88.62 o 
   5  11  18      617.72      943.11    248.43 o 
   0  12  18        3.59       57.21     87.78 o 
   1  12  18       12.60      -50.70     54.25 o 
   2  12  18       10.18      -64.27     64.27 o 
   3  12  18        3.25      -64.15     64.15 o 
   4  12  18        0.02      -61.92     66.91 o 
   1  13  18      437.04      501.35     89.46 o 
   2  13  18       12.41      -62.43     62.43 o 
   3  13  18       74.82      -37.49    131.23 o 
   1   1  19      156.82      130.42     31.94 o 
   2   1  19     2007.66     2005.15    110.25 o 
   3   1  19       21.67        8.60     28.43 o 
   4   1  19      667.27      970.60     79.87 o 
   5   1  19      143.12      178.19     42.84 o 
   6   1  19      302.32      348.52     54.99 o 
   7   1  19        3.07      -42.84     42.84 o 
   0   2  19     2558.61     2355.14    201.58 o 
   1   2  19      335.77      362.12     44.29 o 
   2   2  19     1120.25     1437.97     96.96 o 
   3   2  19      579.75      696.71     62.98 o 
   4   2  19     1938.05     2158.81    172.98 o 
   5   2  19       19.70      -36.47     36.47 o 
   6   2  19      970.99     1283.87    115.34 o 
   7   2  19      161.60      129.99     49.11 o 
   1   3  19       48.63       47.05     37.76 o 
   2   3  19       49.42       45.20     35.67 o 
   3   3  19        6.22        6.27     41.08 o 
   4   3  19      811.99      934.01     99.56 o 
   5   3  19        9.57      -29.78     46.03 o 
   6   3  19      283.38      440.67     75.71 o 
   7   3  19       22.63      -60.70     60.70 o 
   0   4  19     2555.40     2628.11    316.54 o 
   1   4  19       72.09       27.11     44.27 o 
   2   4  19        6.09      -37.38     37.38 o 
   3   4  19       11.43      -42.96     42.96 o 
   4   4  19      515.48      647.51     80.28 o 
   5   4  19        0.94        4.48     49.42 o 
   6   4  19      150.60      121.61     58.33 o 
   7   4  19      107.78       73.41     68.52 o 
   1   5  19      396.37      457.59     71.83 o 
   2   5  19     2056.00     2065.43    164.70 o 
   3   5  19       48.25      135.56     58.18 o 
   4   5  19      738.93      907.14    109.52 o 
   5   5  19      255.78      291.48     73.64 o 
   6   5  19      290.67      200.20     69.96 o 
   7   5  19       16.50       16.28     63.31 o 
   0   6  19     1979.91     1905.43    349.30 o 
   1   6  19       41.69       55.48     46.65 o 
   2   6  19      253.18      168.55     69.35 o 
   3   6  19      258.55      380.20     69.84 o 
   4   6  19      596.98      687.08     96.63 o 
   5   6  19        1.24       68.32     60.88 o 
   6   6  19      492.23      356.86    113.66 o 
   1   7  19       27.63      -23.25     45.32 o 
   2   7  19      331.04      332.74     57.04 o 
   3   7  19       29.27      104.88     54.68 o 
   4   7  19        9.37       -3.93     55.88 o 
   5   7  19       22.46       67.46     61.97 o 
   6   7  19        7.40      -51.72     60.82 o 
   0   8  19     2569.64     2490.20    314.15 o 
   1   8  19      150.04      140.99     55.47 o 
   2   8  19        1.03      -38.37     51.47 o 
   3   8  19      204.61      274.50     77.12 o 
   4   8  19      470.64      404.94     94.57 o 
   5   8  19       33.22      -13.22     96.98 o 
   6   8  19      299.13      169.46     75.53 o 
   1   9  19      173.67      230.64     61.67 o 
   2   9  19     1239.19     1255.99    135.73 o 
   3   9  19        0.83      -56.55     56.55 o 
   4   9  19       88.03       71.94     65.14 o 
   5   9  19      103.47       25.58     92.00 o 
   0  10  19       58.15      -22.99     93.74 o 
   1  10  19        1.36       29.10     53.82 o 
   2  10  19       40.00       -9.71     57.55 o 
   3  10  19        7.32      -53.48     58.92 o 
   4  10  19       27.14       44.26     65.55 o 
   1  11  19      103.82      -10.58     56.37 o 
   2  11  19      702.04      622.66     91.93 o 
   3  11  19       15.86      -41.75     63.51 o 
   4  11  19       41.44      -42.48     67.51 o 
   0  12  19      818.33     1007.00    173.80 o 
   1  12  19       26.32       30.86     87.94 o 
   2  12  19        0.21      -60.21     60.21 o 
   3  12  19       84.01      173.41    140.61 o 
   0   0  20     2278.84     2388.19    290.10 o 
   1   0  20     2582.66     2235.35    193.42 o 
   2   0  20        0.99      -36.34     36.34 o 
   3   0  20     1625.93     1835.47    174.34 o 
   4   0  20      448.51      577.12     85.76 o 
   5   0  20        4.59       -5.94     63.52 o 
   6   0  20      124.72       94.52     66.09 o 
   7   0  20      272.67      241.91     76.86 o 
   1   1  20     1035.20     1241.02     90.06 o 
   2   1  20      412.50      420.71     42.56 o 
   3   1  20      257.51      226.99     42.25 o 
   4   1  20        1.19      -33.41     33.41 o 
   5   1  20      147.53       96.61     41.72 o 
   6   1  20       46.59       -5.22     43.18 o 
   7   1  20       73.73       77.65     48.50 o 
   0   2  20      115.48      -27.70     41.46 o 
   1   2  20       61.83      107.23     35.59 o 
   2   2  20        9.44       17.14     40.82 o 
   3   2  20      243.48      337.63     57.87 o 
   4   2  20      179.43      201.77     44.53 o 
   5   2  20       10.55        4.69     38.75 o 
   6   2  20        0.78      -43.08     43.08 o 
   7   2  20       43.38      -14.06    196.85 o 
   1   3  20     1746.61     1947.10    165.64 o 
   2   3  20      783.42      926.26     85.25 o 
   3   3  20      143.14      167.01     57.82 o 
   4   3  20       27.98      -29.13     47.24 o 
   5   3  20      654.91      781.53     93.98 o 
   6   3  20      109.51       36.55     58.87 o 
   0   4  20     1124.72     1163.30    246.11 o 
   1   4  20      895.75      982.24    107.62 o 
   2   4  20       19.02      -39.61     39.61 o 
   3   4  20      806.43      891.80     97.43 o 
   4   4  20      329.70      326.92     63.73 o 
   5   4  20        0.16      -48.76     48.76 o 
   6   4  20       64.98       42.43     63.91 o 
   1   5  20        1.21      -58.18     58.18 o 
   2   5  20        0.55      -18.37     59.09 o 
   3   5  20       37.25      163.23     72.38 o 
   4   5  20       68.97      109.64     59.25 o 
   5   5  20       49.08       38.55     63.08 o 
   6   5  20       12.16      -62.02     62.02 o 
   0   6  20      116.20       35.93     82.02 o 
   1   6  20      162.45       77.21     45.91 o 
   2   6  20       70.85       36.96     48.88 o 
   3   6  20     1014.68     1202.00    133.12 o 
   4   6  20      340.15      342.14     72.49 o 
   5   6  20       33.03      -14.59     60.43 o 
   6   6  20      184.63      100.83     70.39 o 
   1   7  20      630.53      703.68     89.28 o 
   2   7  20      398.11      391.63     70.34 o 
   3   7  20       12.77       13.44     57.46 o 
   4   7  20       55.26      -59.72     59.72 o 
   5   7  20      719.25      736.59    105.96 o 
   0   8  20      302.08      382.54     99.26 o 
   1   8  20       17.07       93.62     54.68 o 
   2   8  20        0.95       13.13     50.86 o 
   3   8  20      111.13       95.11     59.05 o 
   4   8  20       61.15      -60.01     61.49 o 
   5   8  20        7.10      -63.09     63.09 o 
   1   9  20      119.49       36.33     52.49 o 
   2   9  20      111.11      113.74     62.68 o 
   3   9  20        0.19      -29.27     62.84 o 
   4   9  20      134.54      213.47     72.69 o 
   0  10  20      126.80      131.76     85.55 o 
   1  10  20       17.41       -9.05     55.47 o 
   2  10  20        4.62      -57.70     57.70 o 
   3  10  20      921.92      943.22    122.56 o 
   1  11  20       53.75       93.94     74.41 o 
   2  11  20       61.48       46.04     78.20 o 
   1   1  21      560.01      608.72     57.32 o 
   2   1  21      574.88      627.36     58.84 o 
   3   1  21        1.00      -24.22     32.08 o 
   4   1  21      316.81      361.60     50.06 o 
   5   1  21      514.33      610.86     69.48 o 
   6   1  21       82.30       84.90     47.96 o 
   0   2  21     1050.71     1281.35    150.35 o 
   1   2  21      120.85        6.26     48.12 o 
   2   2  21      195.63      191.67     50.15 o 
   3   2  21     1356.77     1539.08    158.60 o 
   4   2  21      522.15      468.98     73.54 o 
   5   2  21       35.75      -12.80     50.87 o 
   6   2  21      237.74      266.72     67.06 o 
   1   3  21       49.92        4.99     41.90 o 
   2   3  21       66.43       38.94     47.83 o 
   3   3  21        4.48       -3.39     54.24 o 
   4   3  21      172.63       87.48     52.64 o 
   5   3  21       77.87       54.04     56.05 o 
   6   3  21       38.96      -11.71     99.12 o 
   0   4  21      703.96      789.22    234.37 o 
   1   4  21      181.27      230.80     57.24 o 
   2   4  21       30.25      -45.58     55.39 o 
   3   4  21      305.42      274.90     66.91 o 
   4   4  21      126.09       97.44     59.96 o 
   5   4  21        0.30      -57.58     57.58 o 
   1   5  21      558.78      555.62     81.02 o 
   2   5  21     1239.53     1130.51    147.56 o 
   3   5  21       45.69      -13.08     52.22 o 
   4   5  21      131.38       33.82     61.49 o 
   5   5  21      371.57      379.80     85.92 o 
   0   6  21      419.00      470.58    149.99 o 
   1   6  21      159.30      186.85     61.36 o 
   2   6  21       92.88       13.78     61.29 o 
   3   6  21      124.22       79.20     59.44 o 
   4   6  21      206.30      262.05     83.21 o 
   5   6  21        2.96      -64.85     64.85 o 
   1   7  21       59.04      -35.91     54.80 o 
   2   7  21       91.29      -22.23     61.47 o 
   3   7  21       85.10       23.41     63.11 o 
   4   7  21       18.59       17.26     60.42 o 
   0   8  21     1538.80     1814.29    251.87 o 
   1   8  21      590.04      647.94     89.87 o 
   2   8  21       19.51      -57.22     60.16 o 
   3   8  21      154.37      112.56     64.79 o 
   4   8  21      130.27      171.05     96.06 o 
   1   9  21      192.07       86.74     59.95 o 
   2   9  21      336.66      490.78     96.21 o 
   3   9  21      133.95      115.48     67.12 o 
   0  10  21       10.59       77.00     80.74 o 
   1  10  21        1.39      -28.31     58.18 o 
   2  10  21        2.20      -68.51     68.51 o 
   0   0  22     1317.68     1216.53    182.23 o 
   1   0  22      206.68       79.26     63.47 o 
   2   0  22       12.74       -1.93     60.43 o 
   3   0  22     1079.64     1415.27    368.94 o 
   4   0  22      335.75      285.00     69.94 o 
   5   0  22       51.06       88.20     64.81 o 
   1   1  22      147.89      129.20     42.93 o 
   2   1  22      344.45      295.51     63.74 o 
   3   1  22      107.47      145.70     53.73 o 
   4   1  22       14.46       43.79     44.18 o 
   5   1  22      126.71       77.30     50.78 o 
   0   2  22        0.91      -47.36     56.46 o 
   1   2  22        0.81      -44.87     44.87 o 
   2   2  22       46.80      -10.20     51.13 o 
   3   2  22       73.26       32.33     56.87 o 
   4   2  22       15.20      -10.49     50.79 o 
   5   2  22       10.52      -56.61     56.61 o 
   1   3  22      360.64      367.54     74.84 o 
   2   3  22      508.56      452.56     80.18 o 
   3   3  22       78.72      136.52     58.57 o 
   4   3  22       40.16      104.86     55.82 o 
   5   3  22      365.81      425.99     89.11 o 
   0   4  22     1512.88     1722.13    243.50 o 
   1   4  22      352.64      255.54     66.24 o 
   2   4  22        2.88      -62.05     62.05 o 
   3   4  22      263.27      396.89     92.19 o 
   4   4  22      246.64      231.89     70.17 o 
   5   4  22       21.46      -60.93    173.41 o 
   1   5  22        1.65      -48.87     48.87 o 
   2   5  22      189.73      180.60     69.42 o 
   3   5  22       12.38       25.92    121.00 o 
   4   5  22       35.06      -47.60     62.00 o 
   0   6  22      113.20        3.67     76.01 o 
   1   6  22       93.13       24.25     55.88 o 
   2   6  22      161.71      151.61     71.86 o 
   3   6  22      195.85      271.71     88.41 o 
   4   6  22      162.32      165.27     70.33 o 
   1   7  22      366.02      373.86     79.56 o 
   2   7  22      406.45      468.92     95.83 o 
   3   7  22       20.99      -51.38     71.22 o 
   0   8  22      548.09      466.37    120.13 o 
   1   8  22       39.95      -37.38     60.88 o 
   2   8  22       10.18      -67.54     67.54 o 
   1   9  22      124.24       55.28     66.99 o 
   1   1  23      146.27      199.52     52.75 o 
   2   1  23      472.43      502.67     83.12 o 
   3   1  23       27.92       -2.23     75.06 o 
   4   1  23      188.57       86.82     59.75 o 
   0   2  23      485.19      553.00     97.66 o 
   1   2  23      205.82      279.13     57.71 o 
   2   2  23       69.64       19.91     69.68 o 
   3   2  23      812.41      960.02    116.19 o 
   4   2  23      272.41      355.94    105.95 o 
   1   3  23        2.11        8.23     56.15 o 
   2   3  23       19.47       61.45     60.05 o 
   3   3  23        0.49      -85.91     85.91 o 
   4   3  23        2.28       -3.86     55.44 o 
   0   4  23      112.36      -66.61     77.83 o 
   1   4  23      149.83       75.29     61.21 o 
   2   4  23      124.60      129.24     77.80 o 
   3   4  23       12.51      128.17     78.49 o 
   1   5  23      340.94      223.16     83.89 o 
   2   5  23      423.80      410.98    130.01 o 
   3   5  23       46.58      -90.39     90.39 o 
   0   6  23      135.99      106.82     79.33 o 
   1   6  23        9.78      -28.83     64.94 o 
   2   6  23       24.54      -69.09     69.09 o 
   1   7  23       31.04      -28.97     73.77 o 
   0   0  24     1943.05     1725.32    314.12 o 
   1   0  24       12.86       43.94     78.71 o 
   2   0  24        1.95     -107.80    107.80 o 
   1   1  24      184.74      111.60     57.99 o 
   2   1  24      419.98      483.17     83.33 o 
   0   2  24      282.89      171.30     87.41 o 
   1   2  24       14.15       67.34     51.93 o 
   2   2  24        3.35       -0.78     61.25 o 
   1   3  24      225.62      254.08     69.44 o 
   2   3  24      818.64      970.58    142.40 o 
   0   4  24      556.40      686.20    139.09 o 
   1   4  24        5.25      -77.16     77.16 o 
                                                 
